# Supplementary material for: Antimony oxide buffer layer for single- and double-junction perovskite-based solar cells
Source: Nat Commun. 2026 Mar 25;17:4394. doi: 10.1038/s41467-026-70848-8 (PMC13181109; doi:10.1038/s41467-026-70848-8)
Supplement: Supplementary file 4 — Source data [file 41467_2026_70848_MOESM4_ESM.xlsx]

## Sheet: Figure 1c
Figure 1c
XRD-Sb2O3
5	293
5.02	286
5.04	273
5.06	288
5.08	282
5.1	287
5.12	309
5.14	321
5.16	282
5.18	276
5.2	277
5.22	296
5.24	280
5.26	272
5.28	278
5.3	282
5.32	309
5.34	274
5.36	289
5.38	283
5.4	302
5.42	249
5.44	260
5.46	288
5.48	248
5.5	258
5.52	254
5.54	262
5.56	276
5.58	260
5.6	271
5.62	281
5.64	247
5.66	247
5.68	271
5.7	253
5.72	275
5.74	249
5.76	256
5.78	266
5.8	246
5.82	255
5.84	264
5.86	251
5.88	251
5.9	240
5.92	218
5.94	242
5.96	240
5.98	259
6	236
6.02	234
6.04	253
6.06	216
6.08	238
6.1	251
6.12	217
6.14	238
6.16	226
6.18	247
6.2	232
6.22	193
6.24	218
6.26	240
6.28	225
6.3	223
6.32	241
6.34	210
6.36	221
6.38	218
6.4	189
6.42	198
6.44	202
6.46	220
6.48	206
6.5	177
6.52	202
6.54	200
6.56	159
6.58	201
6.6	180
6.62	177
6.64	192
6.66	180
6.68	195
6.7	163
6.72	167
6.74	164
6.76	174
6.78	155
6.8	168
6.82	154
6.84	178
6.86	173
6.88	154
6.9	152
6.92	156
6.94	138
6.96	150
6.98	145
7	160
7.02	148
7.04	148
7.06	151
7.08	135
7.1	140
7.12	163
7.14	147
7.16	139
7.18	134
7.2	135
7.22	134
7.24	121
7.26	139
7.28	130
7.3	136
7.32	128
7.34	132
7.36	125
7.38	132
7.4	128
7.42	127
7.44	158
7.46	126
7.48	124
7.5	129
7.52	122
7.54	125
7.56	107
7.58	121
7.6	128
7.62	118
7.64	131
7.66	118
7.68	116
7.7	112
7.72	133
7.74	106
7.76	128
7.78	114
7.8	99
7.82	119
7.84	97
7.86	84
7.88	110
7.9	90
7.92	111
7.94	110
7.96	102
7.98	116
8	128
8.02	110
8.04	108
8.06	85
8.08	107
8.1	104
8.12	100
8.14	106
8.16	122
8.18	90
8.2	112
8.22	113
8.24	116
8.26	108
8.28	100
8.3	92
8.32	103
8.34	76
8.36	88
8.38	90
8.4	109
8.42	96
8.44	90
8.46	105
8.48	92
8.5	115
8.52	91
8.54	91
8.56	85
8.58	91
8.6	87
8.62	85
8.64	91
8.66	100
8.68	91
8.7	87
8.72	96
8.74	83
8.76	81
8.78	108
8.8	110
8.82	84
8.84	108
8.86	99
8.88	83
8.9	89
8.92	94
8.94	105
8.96	74
8.98	85
9	80
9.02	95
9.04	100
9.06	83
9.08	96
9.1	94
9.12	92
9.14	73
9.16	75
9.18	63
9.2	86
9.22	74
9.24	99
9.26	77
9.28	81
9.3	94
9.32	78
9.34	77
9.36	86
9.38	94
9.4	75
9.42	66
9.44	85
9.46	71
9.48	71
9.5	82
9.52	65
9.54	69
9.56	69
9.58	81
9.6	105
9.62	97
9.64	72
9.66	79
9.68	77
9.7	89
9.72	81
9.74	86
9.76	67
9.78	67
9.8	55
9.82	68
9.84	72
9.86	71
9.88	84
9.9	67
9.92	65
9.94	89
9.96	85
9.98	61
10	59
10.02	83
10.04	76
10.06	67
10.08	55
10.1	81
10.12	85
10.14	100
10.16	64
10.18	79
10.2	70
10.22	78
10.24	72
10.26	89
10.28	77
10.3	68
10.32	61
10.34	73
10.36	69
10.38	71
10.4	63
10.42	74
10.44	85
10.46	72
10.48	47
10.5	65
10.52	63
10.54	63
10.56	52
10.58	66
10.6	55
10.62	88
10.64	68
10.66	62
10.68	65
10.7	74
10.72	66
10.74	80
10.76	69
10.78	59
10.8	68
10.82	46
10.84	65
10.86	60
10.88	75
10.9	83
10.92	45
10.94	64
10.96	70
10.98	57
11	63
11.02	69
11.04	74
11.06	50
11.08	71
11.1	63
11.12	61
11.14	67
11.16	68
11.18	50
11.2	56
11.22	58
11.24	65
11.26	71
11.28	69
11.3	64
11.32	59
11.34	72
11.36	61
11.38	59
11.4	62
11.42	58
11.44	49
11.46	53
11.48	52
11.5	60
11.52	62
11.54	72
11.56	50
11.58	57
11.6	50
11.62	61
11.64	65
11.66	56
11.68	68
11.7	69
11.72	69
11.74	77
11.76	71
11.78	72
11.8	53
11.82	65
11.84	63
11.86	57
11.88	59
11.9	45
11.92	60
11.94	67
11.96	54
11.98	47
12	51
12.02	60
12.04	48
12.06	60
12.08	59
12.1	57
12.12	56
12.14	48
12.16	53
12.18	66
12.2	53
12.22	48
12.24	49
12.26	61
12.28	50
12.3	53
12.32	66
12.34	52
12.36	50
12.38	51
12.4	56
12.42	62
12.44	70
12.46	51
12.48	58
12.5	53
12.52	55
12.54	57
12.56	47
12.58	63
12.6	58
12.62	60
12.64	54
12.66	64
12.68	59
12.7	58
12.72	57
12.74	51
12.76	62
12.78	54
12.8	54
12.82	49
12.84	51
12.86	68
12.88	53
12.9	56
12.92	57
12.94	54
12.96	59
12.98	73
13	63
13.02	62
13.04	66
13.06	55
13.08	62
13.1	67
13.12	69
13.14	64
13.16	47
13.18	75
13.2	63
13.22	61
13.24	67
13.26	59
13.28	60
13.3	77
13.32	69
13.34	70
13.36	80
13.38	70
13.4	84
13.42	79
13.44	69
13.46	76
13.48	81
13.5	81
13.52	76
13.54	85
13.56	79
13.58	76
13.6	84
13.62	91
13.64	75
13.66	82
13.68	82
13.7	75
13.72	90
13.74	90
13.76	94
13.78	77
13.8	76
13.82	71
13.84	104
13.86	80
13.88	70
13.9	72
13.92	65
13.94	82
13.96	64
13.98	73
14	75
14.02	75
14.04	70
14.06	65
14.08	61
14.1	69
14.12	73
14.14	58
14.16	58
14.18	53
14.2	59
14.22	69
14.24	72
14.26	68
14.28	60
14.3	61
14.32	47
14.34	40
14.36	71
14.38	55
14.4	54
14.42	54
14.44	41
14.46	39
14.48	54
14.5	54
14.52	49
14.54	54
14.56	42
14.58	49
14.6	46
14.62	43
14.64	48
14.66	44
14.68	49
14.7	49
14.72	41
14.74	45
14.76	32
14.78	42
14.8	47
14.82	49
14.84	43
14.86	49
14.88	57
14.9	44
14.92	44
14.94	54
14.96	31
14.98	35
15	45
15.02	39
15.04	36
15.06	44
15.08	38
15.1	35
15.12	40
15.14	29
15.16	33
15.18	36
15.2	49
15.22	35
15.24	38
15.26	42
15.28	33
15.3	34
15.32	35
15.34	39
15.36	32
15.38	46
15.4	41
15.42	38
15.44	38
15.46	31
15.48	44
15.5	49
15.52	42
15.54	28
15.56	41
15.58	35
15.6	39
15.62	41
15.64	33
15.66	53
15.68	38
15.7	44
15.72	51
15.74	38
15.76	44
15.78	38
15.8	36
15.82	38
15.84	36
15.86	38
15.88	38
15.9	43
15.92	46
15.94	41
15.96	47
15.98	35
16	43
16.02	35
16.04	43
16.06	37
16.08	34
16.1	43
16.12	32
16.14	26
16.16	32
16.18	38
16.2	35
16.22	38
16.24	35
16.26	30
16.28	24
16.3	37
16.32	38
16.34	33
16.36	30
16.38	30
16.4	48
16.42	42
16.44	42
16.46	36
16.48	35
16.5	29
16.52	39
16.54	35
16.56	47
16.58	26
16.6	28
16.62	47
16.64	39
16.66	55
16.68	23
16.7	39
16.72	47
16.74	43
16.76	35
16.78	37
16.8	32
16.82	38
16.84	30
16.86	34
16.88	37
16.9	31
16.92	30
16.94	35
16.96	29
16.98	33
17	32
17.02	46
17.04	24
17.06	26
17.08	27
17.1	34
17.12	31
17.14	40
17.16	51
17.18	33
17.2	29
17.22	23
17.24	38
17.26	37
17.28	25
17.3	35
17.32	27
17.34	30
17.36	40
17.38	27
17.4	41
17.42	37
17.44	29
17.46	29
17.48	33
17.5	35
17.52	46
17.54	45
17.56	38
17.58	31
17.6	34
17.62	26
17.64	34
17.66	32
17.68	34
17.7	41
17.72	31
17.74	30
17.76	24
17.78	32
17.8	35
17.82	41
17.84	43
17.86	27
17.88	26
17.9	31
17.92	43
17.94	30
17.96	26
17.98	40
18	40
18.02	29
18.04	32
18.06	36
18.08	33
18.1	31
18.12	24
18.14	31
18.16	36
18.18	28
18.2	41
18.22	34
18.24	42
18.26	26
18.28	32
18.3	29
18.32	26
18.34	32
18.36	33
18.38	27
18.4	28
18.42	33
18.44	35
18.46	36
18.48	29
18.5	36
18.52	28
18.54	28
18.56	34
18.58	29
18.6	27
18.62	45
18.64	29
18.66	34
18.68	25
18.7	35
18.72	31
18.74	32
18.76	20
18.78	26
18.8	38
18.82	19
18.84	33
18.86	27
18.88	28
18.9	33
18.92	31
18.94	29
18.96	32
18.98	35
19	32
19.02	34
19.04	29
19.06	33
19.08	15
19.1	35
19.12	21
19.14	28
19.16	27
19.18	28
19.2	39
19.22	29
19.24	30
19.26	46
19.28	20
19.3	41
19.32	28
19.34	25
19.36	25
19.38	41
19.4	32
19.42	27
19.44	30
19.46	34
19.48	44
19.5	36
19.52	38
19.54	26
19.56	22
19.58	31
19.6	31
19.62	30
19.64	25
19.66	39
19.68	24
19.7	32
19.72	36
19.74	32
19.76	29
19.78	17
19.8	34
19.82	34
19.84	34
19.86	20
19.88	41
19.9	35
19.92	26
19.94	23
19.96	28
19.98	25
20	24
20.02	22
20.04	20
20.06	28
20.08	22
20.1	23
20.12	28
20.14	40
20.16	35
20.18	23
20.2	24
20.22	26
20.24	25
20.26	33
20.28	33
20.3	27
20.32	33
20.34	31
20.36	35
20.38	33
20.4	25
20.42	20
20.44	29
20.46	31
20.48	30
20.5	31
20.52	22
20.54	23
20.56	27
20.58	42
20.6	28
20.62	21
20.64	26
20.66	23
20.68	31
20.7	30
20.72	25
20.74	32
20.76	26
20.78	32
20.8	33
20.82	14
20.84	32
20.86	28
20.88	36
20.9	33
20.92	25
20.94	21
20.96	35
20.98	29
21	29
21.02	20
21.04	22
21.06	30
21.08	34
21.1	30
21.12	35
21.14	33
21.16	27
21.18	28
21.2	25
21.22	29
21.24	33
21.26	26
21.28	32
21.3	31
21.32	32
21.34	46
21.36	34
21.38	45
21.4	45
21.42	35
21.44	46
21.46	49
21.48	43
21.5	43
21.52	46
21.54	40
21.56	48
21.58	40
21.6	44
21.62	41
21.64	33
21.66	44
21.68	47
21.7	48
21.72	33
21.74	45
21.76	33
21.78	45
21.8	38
21.82	34
21.84	37
21.86	29
21.88	33
21.9	33
21.92	25
21.94	31
21.96	25
21.98	31
22	30
22.02	29
22.04	20
22.06	36
22.08	31
22.1	25
22.12	23
22.14	26
22.16	27
22.18	29
22.2	22
22.22	23
22.24	28
22.26	23
22.28	29
22.3	24
22.32	22
22.34	18
22.36	32
22.38	28
22.4	21
22.42	32
22.44	20
22.46	28
22.48	26
22.5	22
22.52	28
22.54	31
22.56	29
22.58	27
22.6	24
22.62	16
22.64	28
22.66	26
22.68	30
22.7	22
22.72	23
22.74	25
22.76	27
22.78	20
22.8	18
22.82	39
22.84	26
22.86	28
22.88	23
22.9	13
22.92	18
22.94	18
22.96	20
22.98	18
23	26
23.02	26
23.04	27
23.06	29
23.08	27
23.1	21
23.12	19
23.14	34
23.16	23
23.18	35
23.2	21
23.22	22
23.24	27
23.26	20
23.28	23
23.3	22
23.32	34
23.34	27
23.36	25
23.38	26
23.4	26
23.42	31
23.44	27
23.46	28
23.48	21
23.5	18
23.52	21
23.54	24
23.56	15
23.58	32
23.6	14
23.62	22
23.64	31
23.66	30
23.68	27
23.7	19
23.72	28
23.74	26
23.76	36
23.78	21
23.8	22
23.82	21
23.84	20
23.86	32
23.88	24
23.9	17
23.92	30
23.94	21
23.96	16
23.98	16
24	30
24.02	24
24.04	29
24.06	30
24.08	22
24.1	21
24.12	26
24.14	25
24.16	23
24.18	18
24.2	21
24.22	29
24.24	26
24.26	21
24.28	25
24.3	22
24.32	33
24.34	19
24.36	25
24.38	29
24.4	19
24.42	32
24.44	20
24.46	18
24.48	32
24.5	27
24.52	16
24.54	15
24.56	12
24.58	11
24.6	22
24.62	24
24.64	28
24.66	23
24.68	28
24.7	28
24.72	19
24.74	19
24.76	26
24.78	22
24.8	19
24.82	22
24.84	23
24.86	29
24.88	22
24.9	22
24.92	19
24.94	19
24.96	15
24.98	17
25	22
25.02	17
25.04	24
25.06	24
25.08	22
25.1	24
25.12	28
25.14	23
25.16	25
25.18	28
25.2	23
25.22	19
25.24	26
25.26	17
25.28	20
25.3	28
25.32	29
25.34	22
25.36	17
25.38	26
25.4	22
25.42	24
25.44	18
25.46	23
25.48	18
25.5	27
25.52	19
25.54	22
25.56	28
25.58	26
25.6	20
25.62	25
25.64	42
25.66	21
25.68	26
25.7	22
25.72	25
25.74	18
25.76	18
25.78	13
25.8	26
25.82	19
25.84	17
25.86	24
25.88	27
25.9	33
25.92	22
25.94	20
25.96	17
25.98	25
26	25
26.02	20
26.04	17
26.06	21
26.08	23
26.1	22
26.12	22
26.14	28
26.16	23
26.18	27
26.2	25
26.22	28
26.24	32
26.26	26
26.28	30
26.3	22
26.32	22
26.34	19
26.36	21
26.38	34
26.4	24
26.42	16
26.44	28
26.46	23
26.48	30
26.5	33
26.52	25
26.54	30
26.56	39
26.58	27
26.6	24
26.62	29
26.64	37
26.66	30
26.68	36
26.7	25
26.72	33
26.74	42
26.76	33
26.78	29
26.8	32
26.82	27
26.84	30
26.86	29
26.88	30
26.9	42
26.92	39
26.94	43
26.96	41
26.98	47
27	48
27.02	31
27.04	41
27.06	36
27.08	43
27.1	36
27.12	38
27.14	50
27.16	41
27.18	42
27.2	65
27.22	64
27.24	70
27.26	66
27.28	67
27.3	86
27.32	68
27.34	87
27.36	61
27.38	83
27.4	85
27.42	88
27.44	87
27.46	73
27.48	109
27.5	105
27.52	96
27.54	100
27.56	124
27.58	105
27.6	97
27.62	117
27.64	116
27.66	131
27.68	128
27.7	135
27.72	140
27.74	155
27.76	132
27.78	113
27.8	125
27.82	116
27.84	126
27.86	122
27.88	116
27.9	119
27.92	135
27.94	123
27.96	114
27.98	115
28	132
28.02	125
28.04	132
28.06	90
28.08	85
28.1	120
28.12	105
28.14	102
28.16	92
28.18	83
28.2	80
28.22	78
28.24	73
28.26	75
28.28	74
28.3	67
28.32	69
28.34	58
28.36	63
28.38	70
28.4	59
28.42	54
28.44	52
28.46	47
28.48	53
28.5	49
28.52	37
28.54	44
28.56	33
28.58	38
28.6	39
28.62	36
28.64	34
28.66	35
28.68	42
28.7	38
28.72	33
28.74	33
28.76	41
28.78	29
28.8	39
28.82	32
28.84	29
28.86	33
28.88	29
28.9	30
28.92	30
28.94	22
28.96	34
28.98	37
29	30
29.02	35
29.04	28
29.06	28
29.08	46
29.1	25
29.12	35
29.14	28
29.16	41
29.18	25
29.2	32
29.22	21
29.24	21
29.26	22
29.28	26
29.3	35
29.32	21
29.34	24
29.36	20
29.38	17
29.4	30
29.42	27
29.44	22
29.46	11
29.48	28
29.5	22
29.52	21
29.54	25
29.56	21
29.58	24
29.6	24
29.62	23
29.64	23
29.66	24
29.68	33
29.7	32
29.72	19
29.74	31
29.76	26
29.78	26
29.8	28
29.82	25
29.84	24
29.86	16
29.88	24
29.9	23
29.92	25
29.94	28
29.96	26
29.98	29
30	34
30.02	32
30.04	39
30.06	31
30.08	41
30.1	45
30.12	39
30.14	39
30.16	39
30.18	49
30.2	44
30.22	51
30.24	61
30.26	55
30.28	88
30.3	63
30.32	69
30.34	103
30.36	101
30.38	88
30.4	113
30.42	103
30.44	123
30.46	124
30.48	116
30.5	142
30.52	145
30.54	153
30.56	135
30.58	146
30.6	125
30.62	156
30.64	124
30.66	146
30.68	137
30.7	114
30.72	113
30.74	109
30.76	111
30.78	114
30.8	91
30.82	83
30.84	85
30.86	75
30.88	68
30.9	64
30.92	41
30.94	60
30.96	59
30.98	47
31	47
31.02	43
31.04	28
31.06	35
31.08	28
31.1	39
31.12	30
31.14	34
31.16	33
31.18	34
31.2	31
31.22	35
31.24	26
31.26	34
31.28	37
31.3	27
31.32	20
31.34	27
31.36	27
31.38	25
31.4	19
31.42	29
31.44	29
31.46	21
31.48	26
31.5	31
31.52	27
31.54	32
31.56	30
31.58	28
31.6	22
31.62	19
31.64	35
31.66	28
31.68	26
31.7	32
31.72	36
31.74	42
31.76	38
31.78	30
31.8	34
31.82	31
31.84	33
31.86	35
31.88	42
31.9	41
31.92	38
31.94	43
31.96	35
31.98	34
32	42
32.02	33
32.04	61
32.06	40
32.08	46
32.1	31
32.12	38
32.14	37
32.16	44
32.18	33
32.2	31
32.22	43
32.24	42
32.26	44
32.28	43
32.3	39
32.32	36
32.34	43
32.36	36
32.38	52
32.4	38
32.42	30
32.44	38
32.46	37
32.48	34
32.5	39
32.52	37
32.54	45
32.56	29
32.58	40
32.6	25
32.62	33
32.64	21
32.66	25
32.68	41
32.7	21
32.72	22
32.74	27
32.76	20
32.78	23
32.8	25
32.82	22
32.84	23
32.86	31
32.88	23
32.9	27
32.92	22
32.94	28
32.96	13
32.98	19
33	19
33.02	18
33.04	28
33.06	22
33.08	23
33.1	21
33.12	16
33.14	21
33.16	9
33.18	24
33.2	33
33.22	16
33.24	16
33.26	12
33.28	22
33.3	14
33.32	21
33.34	22
33.36	17
33.38	17
33.4	16
33.42	20
33.44	10
33.46	15
33.48	18
33.5	12
33.52	17
33.54	8
33.56	15
33.58	20
33.6	16
33.62	20
33.64	13
33.66	19
33.68	19
33.7	11
33.72	20
33.74	16
33.76	12
33.78	13
33.8	15
33.82	19
33.84	16
33.86	13
33.88	22
33.9	11
33.92	14
33.94	20
33.96	19
33.98	19
34	18
34.02	13
34.04	10
34.06	19
34.08	18
34.1	12
34.12	15
34.14	13
34.16	16
34.18	15
34.2	16
34.22	16
34.24	17
34.26	14
34.28	17
34.3	16
34.32	12
34.34	22
34.36	16
34.38	17
34.4	10
34.42	18
34.44	18
34.46	19
34.48	13
34.5	9
34.52	19
34.54	13
34.56	18
34.58	14
34.6	13
34.62	12
34.64	17
34.66	15
34.68	21
34.7	11
34.72	12
34.74	19
34.76	19
34.78	19
34.8	16
34.82	9
34.84	24
34.86	13
34.88	18
34.9	20
34.92	23
34.94	14
34.96	26
34.98	14
35	27
35.02	21
35.04	27
35.06	22
35.08	26
35.1	20
35.12	29
35.14	21
35.16	26
35.18	29
35.2	22
35.22	32
35.24	30
35.26	38
35.28	36
35.3	44
35.32	53
35.34	46
35.36	54
35.38	57
35.4	50
35.42	42
35.44	56
35.46	55
35.48	51
35.5	74
35.52	58
35.54	57
35.56	70
35.58	65
35.6	45
35.62	55
35.64	49
35.66	47
35.68	38
35.7	36
35.72	37
35.74	39
35.76	39
35.78	39
35.8	31
35.82	33
35.84	24
35.86	13
35.88	26
35.9	15
35.92	17
35.94	21
35.96	14
35.98	25
36	28
36.02	20
36.04	13
36.06	19
36.08	15
36.1	17
36.12	13
36.14	15
36.16	13
36.18	16
36.2	10
36.22	13
36.24	7
36.26	14
36.28	11
36.3	22
36.32	11
36.34	11
36.36	17
36.38	9
36.4	9
36.42	5
36.44	10
36.46	18
36.48	9
36.5	9
36.52	11
36.54	11
36.56	7
36.58	14
36.6	17
36.62	12
36.64	18
36.66	17
36.68	9
36.7	15
36.72	11
36.74	13
36.76	15
36.78	10
36.8	9
36.82	11
36.84	5
36.86	5
36.88	10
36.9	14
36.92	7
36.94	6
36.96	6
36.98	7
37	12
37.02	7
37.04	15
37.06	12
37.08	7
37.1	11
37.12	16
37.14	16
37.16	12
37.18	9
37.2	9
37.22	8
37.24	10
37.26	3
37.28	11
37.3	10
37.32	13
37.34	11
37.36	13
37.38	14
37.4	11
37.42	10
37.44	10
37.46	14
37.48	11
37.5	9
37.52	15
37.54	16
37.56	12
37.58	11
37.6	5
37.62	17
37.64	13
37.66	16
37.68	14
37.7	21
37.72	9
37.74	13
37.76	15
37.78	13
37.8	12
37.82	21
37.84	15
37.86	19
37.88	22
37.9	18
37.92	19
37.94	16
37.96	13
37.98	15
38	11
38.02	18
38.04	12
38.06	13
38.08	17
38.1	11
38.12	11
38.14	9
38.16	13
38.18	11
38.2	14
38.22	13
38.24	4
38.26	17
38.28	7
38.3	9
38.32	11
38.34	10
38.36	12
38.38	12
38.4	10
38.42	10
38.44	6
38.46	17
38.48	7
38.5	6
38.52	6
38.54	5
38.56	11
38.58	7
38.6	11
38.62	12
38.64	8
38.66	8
38.68	6
38.7	12
38.72	7
38.74	9
38.76	10
38.78	12
38.8	13
38.82	10
38.84	12
38.86	9
38.88	3
38.9	9
38.92	16
38.94	3
38.96	13
38.98	7
39	8
39.02	12
39.04	6
39.06	10
39.08	9
39.1	11
39.12	10
39.14	13
39.16	5
39.18	3
39.2	8
39.22	10
39.24	13
39.26	10
39.28	7
39.3	13
39.32	11
39.34	12
39.36	11
39.38	10
39.4	9
39.42	13
39.44	14
39.46	8
39.48	14
39.5	13
39.52	11
39.54	9
39.56	10
39.58	10
39.6	9
39.62	14
39.64	7
39.66	14
39.68	4
39.7	5
39.72	11
39.74	10
39.76	17
39.78	9
39.8	14
39.82	13
39.84	11
39.86	7
39.88	12
39.9	18
39.92	11
39.94	9
39.96	14
39.98	13
40	12
40.02	8
40.04	8
40.06	8
40.08	8
40.1	8
40.12	13
40.14	7
40.16	8
40.18	13
40.2	10
40.22	10
40.24	18
40.26	9
40.28	6
40.3	8
40.32	9
40.34	9
40.36	13
40.38	6
40.4	17
40.42	10
40.44	9
40.46	9
40.48	12
40.5	7
40.52	10
40.54	12
40.56	11
40.58	8
40.6	4
40.62	13
40.64	7
40.66	9
40.68	10
40.7	8
40.72	6
40.74	5
40.76	10
40.78	5
40.8	9
40.82	7
40.84	7
40.86	8
40.88	7
40.9	9
40.92	6
40.94	9
40.96	8
40.98	4
41	10
41.02	15
41.04	10
41.06	8
41.08	9
41.1	5
41.12	9
41.14	15
41.16	7
41.18	11
41.2	9
41.22	11
41.24	7
41.26	5
41.28	9
41.3	8
41.32	7
41.34	10
41.36	8
41.38	9
41.4	8
41.42	15
41.44	10
41.46	14
41.48	9
41.5	13
41.52	13
41.54	14
41.56	16
41.58	13
41.6	8
41.62	11
41.64	15
41.66	11
41.68	14
41.7	21
41.72	15
41.74	17
41.76	14
41.78	14
41.8	19
41.82	17
41.84	14
41.86	14
41.88	14
41.9	17
41.92	12
41.94	11
41.96	11
41.98	14
42	15
42.02	10
42.04	11
42.06	14
42.08	10
42.1	13
42.12	19
42.14	8
42.16	7
42.18	11
42.2	8
42.22	13
42.24	11
42.26	16
42.28	6
42.3	11
42.32	11
42.34	7
42.36	17
42.38	8
42.4	8
42.42	11
42.44	12
42.46	7
42.48	10
42.5	10
42.52	9
42.54	9
42.56	10
42.58	19
42.6	8
42.62	5
42.64	12
42.66	14
42.68	12
42.7	14
42.72	5
42.74	10
42.76	6
42.78	15
42.8	6
42.82	9
42.84	9
42.86	12
42.88	7
42.9	6
42.92	8
42.94	9
42.96	6
42.98	10
43	5
43.02	11
43.04	9
43.06	12
43.08	16
43.1	7
43.12	11
43.14	8
43.16	11
43.18	7
43.2	8
43.22	7
43.24	7
43.26	9
43.28	6
43.3	11
43.32	12
43.34	5
43.36	7
43.38	8
43.4	12
43.42	10
43.44	6
43.46	11
43.48	4
43.5	11
43.52	10
43.54	10
43.56	9
43.58	9
43.6	12
43.62	7
43.64	10
43.66	10
43.68	12
43.7	6
43.72	15
43.74	9
43.76	9
43.78	8
43.8	11
43.82	9
43.84	8
43.86	10
43.88	9
43.9	5
43.92	13
43.94	9
43.96	12
43.98	10
44	7
44.02	9
44.04	8
44.06	10
44.08	8
44.1	6
44.12	12
44.14	5
44.16	6
44.18	7
44.2	7
44.22	7
44.24	6
44.26	10
44.28	8
44.3	12
44.32	9
44.34	7
44.36	11
44.38	5
44.4	8
44.42	11
44.44	5
44.46	12
44.48	11
44.5	8
44.52	7
44.54	4
44.56	5
44.58	21
44.6	10
44.62	5
44.64	12
44.66	11
44.68	14
44.7	15
44.72	10
44.74	11
44.76	7
44.78	12
44.8	17
44.82	6
44.84	10
44.86	5
44.88	12
44.9	6
44.92	10
44.94	13
[truncated: 1,253 more rows]

## Sheet: Figure 2b
Figure 2b
C60-15/SnOx	C60-10/SnOx	C60-5/SnOx	C60-15/Sb2O3	C60-10/Sb2O3	C60-5/Sb2O3
PCE (%)	PCE (%)	PCE (%)	PCE (%)	PCE (%)	PCE (%)
21.789	17.4991	12.4199	21.8764	22.0672	20.8051
20.4728	15.2108	11.6972	21.9589	22.0868	20.642
21.3948	17.7814	10.3082	22.1938	22.141	20.0364
20.0739	20.0809	8.91368	21.0813	21.8842	21.1008
20.8662	19.0001	5.06166	19.5479	21.8697	21.5387
21.3723	10.1491	17.7641	21.208	21.7731	21.0416
20.3176	16.1271	20.7849	20.6418	21.7922	21.1141
20.0201	16.4498	15.2663	19.84	20.7442	20.6419
20.9348	11.523	20.6832	20.458	20.2647	22.3605
20.269	6.98908	18.7925	20.229	20.028	22.3701
21.49	7.22903	19.23	19.4228	20.4788	22.2983
20.5033	19.5937	19.5973	21.0714	20.1187	21.8717
21.6758	20.076	20.3194	21.0462	20.0434	21.9068

## Sheet: Figure 2c
Figure 2c
C60-15/SnOx				C60-5/Sb2O3
Volt (V)	I (mA)	J (mA/cm^2)		Volt (V)	I (mA)	J (mA/cm^2)
1.3	3.01084	-39.8787		1.3	4.09849	-54.2846
1.28	1.88148	-24.9203		1.28	2.40863	-31.9024
1.26	1.13333	-15.011		1.26	1.46584	-19.4152
1.24	0.36913	-4.88917		1.24	0.46097	-6.10557
1.22	-0.23019	3.0489		1.22	-0.26194	3.46945
1.2	-0.68487	9.07107		1.2	-0.76375	10.1159
1.18	-1.01667	13.4659		1.18	-1.09839	14.5482
1.16	-1.24959	16.5508		1.16	-1.31347	17.397
1.14	-1.40742	18.6413		1.14	-1.449	19.1921
1.12	-1.51083	20.0109		1.12	-1.53385	20.3159
1.1	-1.57722	20.8904		1.1	-1.58676	21.0167
1.08	-1.61942	21.4493		1.08	-1.62028	21.4606
1.06	-1.6465	21.8079		1.06	-1.64165	21.7438
1.04	-1.66353	22.0335		1.04	-1.65555	21.9279
1.02	-1.67467	22.1811		1.02	-1.66494	22.0522
1	-1.68202	22.2784		1	-1.67145	22.1384
0.98	-1.68724	22.3476		0.98	-1.67572	22.1949
0.96	-1.69047	22.3904		0.96	-1.67887	22.2367
0.94	-1.69264	22.4191		0.94	-1.68045	22.2576
0.92	-1.69417	22.4393		0.92	-1.68152	22.2718
0.9	-1.69519	22.4529		0.9	-1.68199	22.278
0.88	-1.6956	22.4583		0.88	-1.68233	22.2825
0.86	-1.69583	22.4613		0.86	-1.68222	22.281
0.84	-1.69615	22.4655		0.84	-1.68284	22.2893
0.82	-1.69639	22.4687		0.82	-1.68313	22.2931
0.8	-1.69647	22.4698		0.8	-1.68327	22.295
0.78	-1.69673	22.4732		0.78	-1.68325	22.2947
0.76	-1.6969	22.4755		0.76	-1.68317	22.2937
0.74	-1.6969	22.4755		0.74	-1.68299	22.2912
0.72	-1.69694	22.4761		0.72	-1.68302	22.2917
0.7	-1.69731	22.4809		0.7	-1.68317	22.2937
0.68	-1.69749	22.4834		0.68	-1.6834	22.2967
0.66	-1.69761	22.4849		0.66	-1.68367	22.3003
0.64	-1.69796	22.4895		0.64	-1.68381	22.3022
0.62	-1.69834	22.4946		0.62	-1.6836	22.2993
0.6	-1.69828	22.4937		0.6	-1.6834	22.2967
0.58	-1.69798	22.4898		0.58	-1.68339	22.2966
0.56	-1.69777	22.487		0.56	-1.68332	22.2956
0.54	-1.69752	22.4837		0.54	-1.68339	22.2966
0.52	-1.6973	22.4808		0.52	-1.68373	22.3011
0.5	-1.69725	22.4801		0.5	-1.68404	22.3052
0.48	-1.69748	22.4831		0.48	-1.68405	22.3053
0.46	-1.69775	22.4868		0.46	-1.68426	22.308
0.44	-1.6979	22.4887		0.44	-1.68419	22.3072
0.42	-1.69795	22.4895		0.42	-1.68426	22.3081
0.4	-1.69811	22.4915		0.4	-1.68408	22.3057
0.38	-1.69819	22.4926		0.38	-1.68397	22.3042
0.36	-1.69842	22.4956		0.36	-1.68405	22.3053
0.34	-1.69818	22.4924		0.34	-1.68426	22.3081
0.32	-1.69793	22.4892		0.32	-1.68411	22.3061
0.3	-1.69767	22.4857		0.3	-1.68437	22.3095
0.28	-1.69739	22.482		0.28	-1.68471	22.314
0.26	-1.69688	22.4752		0.26	-1.68476	22.3147
0.24	-1.69678	22.474		0.24	-1.68474	22.3145
0.22	-1.69697	22.4764		0.22	-1.68476	22.3148
0.2	-1.69703	22.4773		0.2	-1.685	22.3179
0.18	-1.69705	22.4774		0.18	-1.68507	22.3189
0.16	-1.69734	22.4813		0.16	-1.68504	22.3184
0.14	-1.69769	22.4859		0.14	-1.68512	22.3195
0.12	-1.69766	22.4855		0.12	-1.68505	22.3186
0.1	-1.69771	22.4862		0.1	-1.68467	22.3135
0.08	-1.69799	22.4899		0.08	-1.6847	22.3138
0.06	-1.69803	22.4905		0.06	-1.68507	22.3189
0.04	-1.69791	22.4888		0.04	-1.68529	22.3218
0.02	-1.69822	22.493		0.02	-1.68649	22.3376
0	-1.69759	22.4846		0	-1.68633	22.3355

## Sheet: Figure 2d
Figure 2d
C60-15/SnOx		C60-5/Sb2O3
Time (s)	SPO (%)	Time (s)	SPO (%)
0	-0.81664	0	-0.36103
1	-0.7366	1	-0.32876
2	-0.69329	2	-0.32368
3	9.18724	3	-0.3022
4	21.0755	4	18.2517
5	21.0755	5	22.4636
6	21.2132	6	22.3232
7	21.2132	7	22.3232
8	21.2132	8	22.3232
9	21.2132	9	22.3232
10	21.2132	10	22.3232
11	21.2132	11	22.1828
12	21.2132	12	22.3232
13	21.2132	13	22.1828
14	21.2132	14	22.1828
15	21.2132	15	22.1828
16	21.2132	16	22.1828
17	21.2132	17	22.1828
18	21.351	18	22.1828
19	21.351	19	22.1828
20	21.351	20	22.0424
21	21.351	21	22.1828
22	21.351	22	22.0424
23	21.351	23	22.0424
24	21.351	24	22.0424
25	21.351	25	22.0424
26	21.351	26	22.0424
27	21.351	27	22.0424
28	21.351	28	22.0424
29	21.351	29	22.0424
30	21.351	30	22.0424
31	21.351	31	22.0424
32	21.351	32	22.0424
33	21.351	33	22.0424
34	21.351	34	22.0424
35	21.351	35	22.0424
36	21.351	36	22.0424
37	21.351	37	22.0424
38	21.351	38	21.902
39	21.351	39	21.902
40	21.351	40	21.902
41	21.4887	41	21.902
42	21.351	42	21.902
43	21.351	43	21.902
44	21.351	44	21.902
45	21.351	45	21.902
46	21.351	46	21.902
47	21.351	47	21.902
48	21.351	48	21.902
49	21.4887	49	21.902
50	21.351	50	21.902
51	21.4887	51	21.902
52	21.4887	52	21.902
53	21.4887	53	21.902
54	21.4887	54	21.902
55	21.4887	55	21.902
56	21.4887	56	21.902
57	21.4887	57	21.902
58	21.4887	58	21.902
59	21.4887	59	21.902
60	21.4887	60	21.902
61	21.4887	61	21.902
62	21.4887	62	21.902
63	21.4887	63	21.902
64	21.4887	64	21.902
65	21.4887	65	21.902
66	21.4887	66	21.902
67	21.4887	67	21.902
68	21.4887	68	21.902
69	21.4887	69	21.902
70	21.4887	70	21.902
71	21.4887	71	21.902
72	21.4887	72	21.902
73	21.4887	73	21.902
74	21.4887	74	21.902
75	21.4887	75	21.902
76	21.4887	76	21.902
77	21.4887	77	21.902
78	21.4887	78	21.902
79	21.4887	79	21.902
80	21.4887	80	21.902
81	21.4887	81	21.902
82	21.4887	82	21.902
83	21.4887	83	21.902
84	21.4887	84	21.902
85	21.4887	85	21.902
86	21.4887	86	21.902
87	21.4887	87	21.902
88	21.4887	88	21.902
89	21.4887	89	21.902
90	21.4887	90	21.902
91	21.4887	91	21.902
92	21.4887	92	21.902
93	21.4887	93	21.902
94	21.4887	94	21.902
95	21.4887	95	21.902
96	21.6265	96	21.902
97	21.4887	97	21.902
98	21.4887	98	21.902
99	21.6265	99	21.902
100	21.4887	100	21.902
101	21.4887	101	21.902
102	21.4887	102	21.902
103	21.4887	103	21.902
104	21.4887	104	21.902
105	21.4887	105	21.902
106	21.4887	106	21.902
107	21.4887	107	21.902
108	21.4887	108	21.902
109	21.4887	109	21.902
110	21.4887	110	21.902
111	21.4887	111	21.902
112	21.6265	112	21.902
113	21.6265	113	21.902
114	21.6265	114	21.902
115	21.6265	115	21.902
116	21.6265	116	21.902
117	21.6265	117	21.902
118	21.4887	118	21.902
119	21.4887	119	21.902
120	21.6265	120	21.902
121	21.4887	121	21.902
122	21.4887	122	21.902
123	21.4887	123	21.902
124	21.4887	124	21.902
125	21.4887	125	21.902
126	21.4887	126	21.902
127	21.6265	127	21.902
128	21.6265	128	21.902
129	21.4887	129	21.902
130	21.4887	130	21.902
131	21.4887	131	21.902
132	21.4887	132	21.902
133	21.4887	133	21.902
134	21.6265	134	21.902
135	21.4887	135	21.902
136	21.4887	136	21.902
137	21.4887	137	21.902
138	21.4887	138	21.902
139	21.4887	139	21.902
140	21.4887	140	21.902
141	21.6265	141	21.902
142	21.6265	142	21.902
143	21.4887	143	21.902
144	21.6265	144	21.902
145	21.4887	145	21.902
146	21.4887	146	21.902
147	21.6265	147	21.902
148	21.6265	148	21.902
149	21.4887	149	21.902
150	21.6265	150	21.902
151	21.6265	151	21.902
152	21.6265	152	21.902
153	21.4887	153	21.902
154	21.4887	154	21.902
155	21.4887	155	21.902
156	21.4887	156	21.902
157	21.6265	157	21.902
158	21.6265	158	21.902
159	21.6265	159	21.902
160	21.4887	160	21.902
161	21.6265	161	21.902
162	21.4887	162	21.902
163	21.6265	163	21.902
164	21.6265	164	21.902
165	21.6265	165	21.902
166	21.6265	166	21.902
167	21.4887	167	21.902
168	21.4887	168	21.902
169	21.4887	169	21.902
170	21.4887	170	21.902
171	21.6265	171	21.902
172	21.6265	172	21.902
173	21.6265	173	21.902
174	21.6265	174	21.902
175	21.6265	175	21.902
176	21.6265	176	21.902
177	21.6265	177	21.902
178	21.6265	178	21.902
179	21.6265	179	21.902
180	21.6265	180	21.902
181	21.6265	181	21.902
182	21.6265	182	21.902
183	21.6265	183	21.902
184	21.6265	184	21.902
185	21.6265	185	21.902
186	21.6265	186	21.902
187	21.6265	187	21.902
188	21.6265	188	22.0424
189	21.6265	189	21.902
190	21.4887	190	21.902
191	21.6265	191	21.902
192	21.6265	192	21.902
193	21.6265	193	21.902
194	21.6265	194	21.902
195	21.6265	195	21.902
196	21.6265	196	21.902
197	21.6265	197	21.902
198	21.4887	198	21.902
199	21.4887	199	21.902
200	21.6265	200	22.0424
201	21.6265	201	21.902
202	21.6265	202	21.902
203	21.6265	203	21.902
204	21.6265	204	21.902
205	21.6265	205	22.0424
206	21.6265	206	21.902
207	21.6265	207	21.902
208	21.6265	208	21.902
209	21.6265	209	21.902
210	21.6265	210	21.902
211	21.6265	211	21.902
212	21.6265	212	21.902
213	21.6265	213	21.902
214	21.6265	214	21.902
215	21.4887	215	21.902
216	21.6265	216	21.902
217	21.6265	217	21.902
218	21.6265	218	21.902
219	21.6265	219	22.0424
220	21.6265	220	21.902
221	21.6265	221	22.0424
222	21.6265	222	21.902
223	21.6265	223	21.902
224	21.6265	224	21.902
225	21.6265	225	21.902
226	21.6265	226	22.0424
227	21.6265	227	22.0424
228	21.6265	228	22.0424
229	21.6265	229	22.0424
230	21.6265	230	22.0424
231	21.6265	231	22.0424
232	21.6265	232	22.0424
233	21.6265	233	22.0424
234	21.6265	234	22.0424
235	21.4887	235	22.0424
236	21.6265	236	22.0424
237	21.4887	237	22.0424
238	21.6265	238	22.0424
239	21.6265	239	22.0424
240	21.6265	240	21.902
241	21.4887	241	22.0424
242	21.6265	242	21.902
243	21.6265	243	22.0424
244	21.6265	244	22.0424
245	21.6265	245	21.902
246	21.6265	246	22.0424
247	21.6265	247	22.0424
248	21.4887	248	22.0424
249	21.6265	249	21.902
250	21.6265	250	22.0424
251	21.4887	251	22.0424
252	21.4887	252	21.902
253	21.4887	253	22.0424
254	21.6265	254	22.0424
255	21.6265	255	22.0424
256	21.4887	256	22.0424
257	21.6265	257	22.0424
258	21.4887	258	22.0424
259	21.6265	259	22.0424
260	21.6265	260	22.0424
261	21.4887	261	22.0424
262	21.6265	262	22.0424
263	21.6265	263	22.0424
264	21.6265	264	21.902
265	21.6265	265	22.0424
266	21.6265	266	22.0424
267	21.6265	267	22.0424
268	21.6265	268	22.0424
269	21.6265	269	22.0424
270	21.6265	270	21.902
271	21.6265	271	21.902
272	21.6265	272	22.0424
273	21.6265	273	22.0424
274	21.6265	274	22.0424
275	21.6265	275	22.0424
276	21.4887	276	22.0424
277	21.4887	277	22.0424
278	21.6265	278	22.0424
279	21.6265	279	22.0424
280	21.4887	280	22.0424
281	21.6265	281	22.0424
282	21.6265	282	22.0424
283	21.4887	283	22.0424
284	21.6265	284	22.0424
285	21.6265	285	22.0424
286	21.4887	286	22.0424
287	21.4887	287	22.0424
288	21.6265	288	22.0424
289	21.6265	289	22.0424
290	21.4887	290	22.0424
291	21.4887	291	22.0424
292	21.6265	292	21.902
293	21.6265	293	22.0424
294	21.4887	294	21.902
295	21.4887	295	22.0424
296	21.4887	296	22.0424
297	21.6265	297	22.0424
298	21.4887	298	22.0424
299	21.6265	299	22.0424
300	21.4887	300	22.0424
301	21.6265	301	22.0424
302	21.4887	302	22.0424
303	21.4887	303	22.0424
304	21.4887	304	22.0424
305	21.4887	305	22.0424
306	21.4887	306	22.0424
307	21.4887	307	22.0424
308	21.4887	308	22.0424
309	21.4887	309	22.0424
310	21.6265	310	21.902
311	21.6265	311	22.0424
312	21.6265	312	21.902
313	21.6265	313	21.902
314	21.6265	314	22.0424
315	21.6265	315	21.902
316	21.6265	316	22.0424
317	21.6265	317	22.0424
318	21.6265	318	22.0424
319	21.6265	319	21.902
320	21.6265	320	22.0424
321	21.6265	321	22.0424
322	21.4887	322	22.0424
323	21.6265	323	22.0424
324	21.6265	324	22.0424
325	21.6265	325	22.0424
326	21.4887	326	22.0424
327	21.6265	327	22.0424
328	21.6265	328	22.0424
329	21.6265	329	22.0424
330	21.4887	330	21.902
331	21.6265	331	22.0424
332	21.4887	332	22.0424
333	21.4887	333	22.0424
334	21.4887	334	22.0424
335	21.6265	335	22.0424
336	21.4887	336	22.0424
337	21.6265	337	22.0424
338	21.6265	338	22.0424
339	21.6265	339	22.0424
340	21.6265	340	22.0424
341	21.6265	341	21.902
342	21.4887	342	21.902
343	21.6265	343	22.0424
344	21.6265	344	21.902
345	21.6265	345	22.0424
346	21.4887	346	22.0424
347	21.4887	347	22.0424
348	21.6265	348	22.0424
349	21.6265	349	22.0424
350	21.6265	350	22.0424
351	21.6265	351	22.0424
352	21.6265	352	22.0424
353	21.4887	353	22.0424
354	21.6265	354	22.0424
355	21.6265	355	22.0424
356	21.4887	356	22.0424
357	21.6265	357	22.0424
358	21.4887	358	22.0424
359	21.4887	359	22.0424
360	21.6265	360	22.0424
361	21.6265	361	22.0424
362	21.6265	362	22.0424
363	21.4887	363	22.0424
364	21.4887	364	22.0424
365	21.4887	365	22.0424
366	21.4887	366	22.0424
367	21.4887	367	22.0424
368	21.4887	368	22.0424
369	21.6265	369	22.0424
370	21.4887	370	22.0424
371	21.6265	371	22.0424
372	21.4887	372	22.0424
373	21.4887	373	22.0424
374	21.4887	374	22.0424
375	21.4887	375	22.0424
376	21.4887	376	22.0424
377	21.4887	377	22.0424
378	21.6265	378	22.0424
379	21.4887	379	22.0424
380	21.4887	380	22.0424
381	21.6265	381	22.0424
382	21.6265	382	22.0424
383	21.4887	383	22.0424
384	21.4887	384	22.0424
385	21.4887	385	22.0424
386	21.4887	386	22.0424
387	21.4887	387	22.0424
388	21.4887	388	22.0424
389	21.4887	389	22.0424
390	21.4887	390	22.0424
391	21.4887	391	22.0424
392	21.4887	392	22.0424
393	21.4887	393	22.0424
394	21.4887	394	22.0424
395	21.4887	395	22.0424
396	21.4887	396	22.0424
397	21.4887	397	22.0424
398	21.4887	398	22.0424
399	21.4887	399	22.0424
400	21.4887	400	22.0424
401	21.4887	401	22.0424
402	21.4887	402	22.0424
403	21.4887	403	22.0424
404	21.6265	404	22.0424
405	21.6265	405	22.0424
406	21.6265	406	22.0424
407	21.6265	407	22.0424
408	21.6265	408	22.0424
409	21.6265	409	22.0424
410	21.4887	410	22.0424
411	21.6265	411	21.902
412	21.6265	412	22.0424
413	21.6265	413	22.0424
414	21.6265	414	22.0424
415	21.4887	415	22.0424
416	21.4887	416	22.0424
417	21.6265	417	22.0424
418	21.4887	418	22.0424
419	21.4887	419	22.0424
420	21.4887	420	22.0424
421	21.4887	421	22.0424
422	21.4887	422	22.0424
423	21.4887	423	22.0424
424	21.4887	424	22.0424
425	21.6265	425	22.0424
426	21.4887	426	22.0424
427	21.4887	427	22.0424
428	21.6265	428	22.0424
429	21.6265	429	22.0424
430	21.4887	430	22.0424
431	21.6265	431	22.0424
432	21.4887	432	22.0424
433	21.4887	433	22.0424
434	21.4887	434	22.0424
435	21.4887	435	22.0424
436	21.6265	436	22.0424
437	21.4887	437	22.0424
438	21.4887	438	22.0424
439	21.6265	439	22.0424
440	21.4887	440	22.0424
441	21.4887	441	22.0424
442	21.4887	442	22.0424
443	21.4887	443	22.0424
444	21.4887	444	22.0424
445	21.4887	445	22.0424
446	21.4887	446	22.0424
447	21.4887	447	22.0424
448	21.4887	448	22.0424
449	21.4887	449	22.0424
450	21.4887	450	22.0424
451	21.4887	451	22.0424
452	21.6265	452	22.0424
453	21.6265	453	22.0424
454	21.4887	454	22.0424
455	21.4887	455	22.0424
456	21.4887	456	22.0424
457	21.4887	457	22.0424
458	21.6265	458	22.0424
459	21.4887	459	22.0424
460	21.4887	460	22.0424
461	21.4887	461	22.0424
462	21.4887	462	22.0424
463	21.4887	463	22.0424
464	21.4887	464	22.0424
465	21.6265	465	21.902
466	21.6265	466	22.0424
467	21.6265	467	21.902
468	21.6265	468	22.0424
469	21.6265	469	22.0424
470	21.6265	470	22.0424
471	21.6265	471	22.0424
472	21.6265	472	22.0424
473	21.4887	473	22.0424
474	21.4887	474	22.0424
475	21.6265	475	22.0424
476	21.4887	476	22.0424
477	21.4887	477	22.0424
478	21.4887	478	22.0424
479	21.4887	479	22.0424
480	21.4887	480	22.0424
481	21.4887	481	22.0424
482	21.4887	482	22.0424
483	21.6265	483	22.0424
484	21.6265	484	22.0424
485	21.6265	485	22.0424
486	21.4887	486	22.0424
487	21.4887	487	22.0424
488	21.4887	488	22.0424
489	21.4887	489	22.0424
490	21.4887	490	22.0424
491	21.4887	491	22.0424
492	21.4887	492	22.0424
493	21.4887	493	22.0424
494	21.4887	494	22.0424
495	21.4887	495	22.0424
496	21.4887	496	22.0424
497	21.4887	497	22.0424
498	21.4887	498	22.0424
499	21.4887	499	22.0424
500	21.4887	500	21.902
501	21.4887	501	22.0424
502	21.4887	502	22.0424
503	21.4887	503	22.0424
504	21.4887	504	22.0424
505	21.4887	505	22.0424
506	21.4887	506	22.0424
507	21.4887	507	22.0424
508	21.4887	508	22.0424
509	21.4887	509	22.0424
510	21.4887	510	22.0424
511	21.4887	511	22.0424
512	21.4887	512	22.0424
513	21.4887	513	22.0424
514	21.4887	514	22.0424
515	21.4887	515	21.902
516	21.4887	516	22.0424
517	21.4887	517	22.0424
518	21.4887	518	22.0424
519	21.4887	519	22.0424
520	21.4887	520	22.0424
521	21.4887	521	22.0424
522	21.4887	522	22.0424
523	21.6265	523	22.0424
524	21.6265	524	22.0424
525	21.4887	525	22.0424
526	21.4887	526	22.0424
527	21.4887	527	22.0424
528	21.6265	528	22.0424
529	21.4887	529	22.0424
530	21.4887	530	22.0424
531	21.4887	531	22.0424
532	21.4887	532	22.0424
533	21.4887	533	22.0424
534	21.4887	534	22.0424
535	21.4887	535	22.0424
536	21.4887	536	22.0424
537	21.4887	537	22.0424
538	21.4887	538	22.0424
539	21.4887	539	22.0424
540	21.4887	540	22.0424
541	21.4887	541	22.0424
542	21.4887	542	22.0424
543	21.4887	543	22.0424
544	21.4887	544	22.0424
545	21.4887	545	22.0424
546	21.4887	546	22.0424
547	21.4887	547	22.0424
548	21.4887	548	22.0424
549	21.4887	549	22.0424
550	21.4887	550	22.0424
551	21.4887	551	22.0424
552	21.4887	552	21.902
553	21.4887	553	22.0424
554	21.4887	554	22.0424
555	21.4887	555	21.902
556	21.4887	556	22.0424
557	21.4887	557	22.0424
558	21.4887	558	22.0424
559	21.4887	559	22.0424
560	21.4887	560	22.0424
561	21.4887	561	22.0424
562	21.4887	562	22.0424
563	21.4887	563	22.0424
564	21.4887	564	22.0424
565	21.4887	565	22.0424
566	21.4887	566	22.0424
567	21.4887	567	22.0424
568	21.4887	568	22.0424
569	21.4887	569	22.0424
570	21.4887	570	22.0424
571	21.4887	571	22.0424
572	21.4887	572	22.0424
573	21.4887	573	22.0424
574	21.4887	574	22.0424
575	21.4887	575	22.0424
576	21.4887	576	22.0424
577	21.4887	577	22.0424
578	21.4887	578	22.0424
579	21.4887	579	22.0424
580	21.4887	580	22.0424
581	21.4887	581	22.0424
582	21.4887	582	22.0424
583	21.4887	583	22.0424
584	21.4887	584	22.0424
585	21.4887	585	22.0424
586	21.4887	586	22.0424
587	21.4887	587	22.0424
588	21.4887	588	22.0424
589	21.4887	589	22.0424
590	21.4887	590	22.0424
591	21.4887	591	22.0424
592	21.4887	592	22.0424
593	21.4887	593	22.0424
594	21.4887	594	22.0424
595	21.4887	595	22.0424
596	21.4887	596	22.0424
597	21.4887	597	22.0424
598	21.4887	598	22.0424
599	21.4887	599	22.0424
600	21.4887	600	22.0424
601	21.4887	601	22.0424
602	21.4887	602	22.0424
603	21.4887	603	22.0424
604	21.4887	604	22.0424
605	21.4887	605	22.0424
606	21.4887	606	22.0424
607	21.4887	607	22.0424
608	21.4887	608	22.0424
609	21.4887	609	22.0424
610	21.4887	610	22.0424
611	21.4887	611	22.0424
612	21.4887	612	22.0424
613	21.4887	613	22.0424
614	21.4887	614	22.0424
615	21.4887	615	22.0424
616	21.4887	616	22.0424
617	21.4887	617	22.0424
618	21.4887	618	22.0424
619	21.4887	619	22.0424
620	21.4887	620	22.0424
621	21.4887	621	22.0424
622	21.4887	622	22.0424
623	21.4887	623	22.0424
624	21.4887	624	22.0424
625	21.4887	625	22.0424
626	21.4887	626	22.0424
627	21.4887	627	22.0424
628	21.4887	628	22.0424
629	21.4887	629	22.0424
630	21.4887	630	21.902
631	21.4887	631	22.0424
632	21.4887	632	22.0424
633	21.4887	633	22.0424
634	21.4887	634	22.0424
635	21.4887	635	22.0424
636	21.4887	636	21.902
637	21.4887	637	21.902
638	21.4887	638	21.902
639	21.4887	639	21.902
640	21.4887	640	21.902
641	21.4887	641	21.902
642	21.4887	642	21.902
643	21.4887	643	22.0424
644	21.4887	644	22.0424
645	21.4887	645	21.902
646	21.4887	646	22.0424
647	21.4887	647	22.0424
648	21.4887	648	22.0424
649	21.4887	649	22.0424
650	21.4887	650	22.0424
651	21.4887	651	22.0424
652	21.4887	652	22.0424
653	21.4887	653	21.902
654	21.4887	654	22.0424
655	21.4887	655	22.0424
656	21.4887	656	21.902
657	21.4887	657	22.0424
658	21.4887	658	22.0424
659	21.4887	659	21.902
660	21.4887	660	22.0424
661	21.4887	661	21.902
662	21.4887	662	21.902
663	21.4887	663	22.0424
664	21.4887	664	21.902
665	21.4887	665	21.902
666	21.4887	666	21.902
667	21.4887	667	21.902
668	21.4887	668	21.902
669	21.4887	669	21.902
670	21.4887	670	21.902
671	21.4887	671	21.902
672	21.4887	672	21.902
673	21.4887	673	21.902
674	21.4887	674	22.0424
675	21.4887	675	21.902
676	21.4887	676	21.902
677	21.4887	677	21.902
678	21.4887	678	21.902
679	21.4887	679	22.0424
680	21.4887	680	22.0424
681	21.4887	681	22.0424
682	21.4887	682	22.0424
683	21.4887	683	21.902
684	21.4887	684	22.0424
685	21.4887	685	22.0424
686	21.4887	686	22.0424
687	21.4887	687	21.902
688	21.4887	688	22.0424
689	21.4887	689	22.0424
690	21.4887	690	21.902
691	21.4887	691	22.0424
692	21.4887	692	22.0424
693	21.4887	693	22.0424
694	21.4887	694	22.0424
695	21.4887	695	21.902
696	21.4887	696	22.0424
697	21.4887	697	22.0424
698	21.4887	698	22.0424
699	21.4887	699	22.0424
700	21.4887	700	22.0424
701	21.4887	701	22.0424
702	21.4887	702	22.0424
703	21.4887	703	22.0424
704	21.4887	704	22.0424
705	21.4887	705	22.0424
706	21.4887	706	22.0424
707	21.4887	707	22.0424
708	21.4887	708	22.0424
709	21.4887	709	22.0424
710	21.4887	710	22.0424
711	21.4887	711	22.0424
712	21.4887	712	22.0424
713	21.4887	713	22.0424
714	21.4887	714	22.0424
715	21.4887	715	22.0424
716	21.4887	716	22.0424
717	21.4887	717	22.0424
718	21.4887	718	22.0424
719	21.4887	719	22.0424
720	21.4887	720	22.0424
721	21.4887	721	22.0424
722	21.4887	722	22.0424
723	21.4887	723	22.0424
724	21.4887	724	22.0424
725	21.4887	725	22.0424
726	21.4887	726	22.0424
727	21.4887	727	22.0424
728	21.4887	728	22.0424
729	21.4887	729	22.0424
730	21.4887	730	22.0424
731	21.4887	731	22.0424
732	21.4887	732	22.0424
733	21.4887	733	22.0424
734	21.4887	734	22.0424
735	21.4887	735	21.902
736	21.4887	736	22.0424
737	21.4887	737	22.0424
738	21.4887	738	22.0424
739	21.4887	739	22.0424
740	21.4887	740	22.0424
741	21.4887	741	21.902
742	21.4887	742	22.0424
743	21.4887	743	21.902
744	21.4887	744	22.0424
745	21.4887	745	22.0424
746	21.4887	746	22.0424
747	21.4887	747	22.0424
748	21.4887	748	21.902
749	21.4887	749	22.0424
750	21.4887	750	22.0424
751	21.4887	751	22.0424
752	21.4887	752	21.902
753	21.4887	753	21.902
754	21.4887	754	22.0424
755	21.4887	755	22.0424
756	21.4887	756	21.902
757	21.4887	757	22.0424
758	21.4887	758	21.902
759	21.4887	759	21.902
760	21.4887	760	22.0424
761	21.4887	761	21.902
762	21.4887	762	21.902
763	21.4887	763	22.0424
764	21.4887	764	21.902
765	21.4887	765	22.0424
766	21.4887	766	21.902
767	21.4887	767	21.902
768	21.4887	768	21.902
769	21.4887	769	22.0424
770	21.4887	770	22.0424
771	21.4887	771	22.0424
772	21.4887	772	21.902
773	21.4887	773	21.902
774	21.4887	774	21.902
775	21.4887	775	21.902
776	21.4887	776	21.902
777	21.4887	777	21.902
778	21.4887	778	21.902
779	21.4887	779	21.902
780	21.4887	780	21.902
781	21.4887	781	21.902
782	21.4887	782	21.902
783	21.4887	783	21.902
784	21.4887	784	21.902
785	21.4887	785	21.902
786	21.4887	786	21.902
787	21.4887	787	21.902
788	21.4887	788	21.902
789	21.4887	789	21.902
790	21.4887	790	21.902
791	21.4887	791	21.902
792	21.4887	792	21.902
793	21.4887	793	21.902
794	21.4887	794	22.0424
795	21.4887	795	22.0424
796	21.4887	796	22.0424
797	21.4887	797	21.902
798	21.4887	798	21.902
799	21.4887	799	21.902
800	21.4887	800	22.0424
801	21.4887	801	21.902
802	21.4887	802	21.902
803	21.4887	803	21.902
804	21.4887	804	21.902
805	21.4887	805	21.902
806	21.4887	806	22.0424
807	21.4887	807	22.0424
808	21.4887	808	21.902
809	21.4887	809	21.902
810	21.4887	810	22.0424
811	21.4887	811	21.902
812	21.4887	812	21.902
813	21.4887	813	21.902
814	21.4887	814	21.902
815	21.4887	815	21.902
816	21.4887	816	22.0424
817	21.4887	817	21.902
818	21.4887	818	22.0424
819	21.4887	819	22.0424
820	21.4887	820	22.0424
821	21.4887	821	21.902
822	21.4887	822	21.902
823	21.4887	823	22.0424
824	21.4887	824	21.902
825	21.4887	825	22.0424
826	21.4887	826	22.0424
827	21.4887	827	22.0424
828	21.4887	828	22.0424
829	21.4887	829	21.902
830	21.4887	830	21.902
831	21.4887	831	21.902
832	21.4887	832	21.902
833	21.4887	833	21.902
834	21.4887	834	21.902
835	21.4887	835	21.902
836	21.4887	836	21.902
837	21.4887	837	21.902
838	21.4887	838	21.902
839	21.4887	839	21.902
840	21.4887	840	21.902
841	21.4887	841	21.902
842	21.4887	842	21.902
843	21.4887	843	21.902
844	21.4887	844	22.0424
845	21.4887	845	22.0424
846	21.4887	846	22.0424
847	21.4887	847	21.902
848	21.4887	848	21.902
849	21.4887	849	22.0424
850	21.4887	850	22.0424
851	21.4887	851	21.902
852	21.4887	852	21.902
853	21.351	853	22.0424
854	21.4887	854	21.902
855	21.4887	855	22.0424
856	21.4887	856	21.902
857	21.351	857	22.0424
858	21.4887	858	21.902
859	21.351	859	21.902
860	21.4887	860	21.902
861	21.4887	861	21.902
862	21.4887	862	21.902
863	21.4887	863	21.902
864	21.4887	864	21.902
865	21.4887	865	21.902
866	21.4887	866	21.902
867	21.4887	867	21.902
868	21.4887	868	21.902
869	21.4887	869	21.902
870	21.4887	870	21.902
871	21.4887	871	22.0424
872	21.4887	872	21.902
873	21.4887	873	21.902
874	21.4887	874	21.902
875	21.4887	875	21.902
876	21.4887	876	21.902
877	21.4887	877	21.902
878	21.4887	878	21.902
879	21.4887	879	21.902
880	21.4887	880	21.902
881	21.4887	881	21.902
882	21.4887	882	21.902
883	21.4887	883	21.902
884	21.4887	884	21.902
885	21.4887	885	21.902
886	21.4887	886	21.902
887	21.4887	887	21.902
888	21.351	888	21.902
889	21.351	889	21.902
890	21.4887	890	21.902
891	21.4887	891	21.902
892	21.4887	892	21.902
893	21.4887	893	21.902
894	21.4887	894	21.902
895	21.4887	895	21.902
896	21.4887	896	21.902
897	21.4887	897	21.902
898	21.4887	898	21.902
899	21.351	899	21.902
900	21.4887	900	21.902
901	21.4887	901	21.902
902	21.4887	902	21.902
903	21.4887	903	21.902
904	21.4887	904	21.902
905	21.351	905	21.902
906	21.4887	906	21.902
907	21.4887	907	21.902
908	21.4887	908	21.902
909	21.4887	909	21.902
910	21.4887	910	21.902
911	21.351	911	21.902
912	21.4887	912	21.902
913	21.351	913	21.902
914	21.4887	914	21.902
915	21.351	915	21.902
916	21.351	916	21.902
917	21.351	917	21.902
918	21.4887	918	21.902
919	21.4887	919	21.902
920	21.351	920	21.902
921	21.4887	921	21.902
922	21.351	922	21.902
923	21.4887	923	21.902
924	21.4887	924	21.902
925	21.351	925	21.902
926	21.351	926	21.902
927	21.351	927	21.902
928	21.351	928	21.902
929	21.351	929	21.902
930	21.4887	930	21.902
931	21.4887	931	21.902
932	21.351	932	21.902
933	21.351	933	21.902
934	21.351	934	21.902
935	21.351	935	21.902
936	21.351	936	21.902
937	21.351	937	21.902
938	21.351	938	21.902
939	21.351	939	21.902
940	21.351	940	21.902
941	21.4887	941	21.902
942	21.351	942	21.902
943	21.351	943	21.902
944	21.351	944	21.902
945	21.351	945	21.902
946	21.351	946	21.902
947	21.351	947	21.902
948	21.4887	948	21.902
949	21.351	949	21.902
950	21.351	950	21.902
951	21.351	951	21.902
952	21.351	952	21.902
953	21.351	953	22.0424
954	21.351	954	21.902
955	21.351	955	21.902
956	21.351	956	21.902
957	21.351	957	21.902
958	21.351	958	21.902
959	21.4887	959	21.902
960	21.351	960	21.902
961	21.351	961	21.902
962	21.351	962	21.902
963	21.351	963	21.902
964	21.351	964	21.902
965	21.351	965	21.902
966	21.4887	966	21.902
967	21.351	967	21.902
968	21.351	968	21.902
969	21.4887	969	21.902
970	21.351	970	21.902
971	21.351	971	21.902
972	21.351	972	21.902
973	21.351	973	21.902
974	21.351	974	21.902
975	21.351	975	21.902
976	21.351	976	21.902
977	21.351	977	21.902
978	21.351	978	21.902
979	21.351	979	21.902
980	21.351	980	21.902
981	21.351	981	21.902
982	21.351	982	21.902
983	21.351	983	21.902
984	21.351	984	21.902
985	21.351	985	21.902
986	21.351	986	21.902
987	21.351	987	21.902
988	21.351	988	21.902
989	21.351	989	21.902
990	21.351	990	21.902
991	21.351	991	21.902
992	21.351	992	21.902
993	21.351	993	21.902
994	21.351	994	21.902
995	21.351	995	21.902
996	21.351	996	21.902
997	21.351	997	21.902
998	21.351	998	21.902
999	21.351	999	21.902
1000	21.351	1000	21.902
1001	21.351	1001	21.902
1002	21.351	1002	21.902
1003	21.351	1003	21.902
1004	21.351	1004	21.902
1005	21.351	1005	21.902
1006	21.351	1006	21.902
1007	21.351	1007	21.902
1008	21.351	1008	21.902
1009	21.351	1009	21.902
1010	21.351	1010	21.902
1011	21.351	1011	21.902
1012	21.351	1012	21.902
1013	21.351	1013	21.902
1014	21.351	1014	21.902
1015	21.351	1015	21.902
1016	21.351	1016	21.902
1017	21.351	1017	21.902
1018	21.351	1018	21.902
1019	21.351	1019	21.902
1020	21.351	1020	21.902
1021	21.351	1021	21.902
1022	21.351	1022	21.902
1023	21.351	1023	21.902
1024	21.351	1024	21.902
1025	21.351	1025	21.902
1026	21.351	1026	21.902
1027	21.351	1027	21.902
1028	21.351	1028	21.902
1029	21.351	1029	21.902
1030	21.351	1030	21.902
1031	21.351	1031	21.902
1032	21.351	1032	21.902
1033	21.351	1033	21.902
1034	21.351	1034	21.902
1035	21.351	1035	21.902
1036	21.351	1036	21.902
1037	21.351	1037	21.902
1038	21.351	1038	21.902
1039	21.351	1039	21.902
1040	21.351	1040	21.902
1041	21.351	1041	21.902
1042	21.351	1042	21.902
1043	21.351	1043	21.902
1044	21.351	1044	21.902
1045	21.351	1045	21.902
1046	21.351	1046	21.902
1047	21.351	1047	21.902
1048	21.351	1048	21.902
1049	21.351	1049	21.902
1050	21.351	1050	21.902
1051	21.351	1051	21.902
1052	21.351	1052	21.902
1053	21.351	1053	21.902
1054	21.351	1054	21.902
1055	21.351	1055	21.902
1056	21.351	1056	21.902
1057	21.351	1057	21.902
1058	21.351	1058	21.902
1059	21.351	1059	21.902
1060	21.351	1060	21.902
1061	21.351	1061	21.902
1062	21.351	1062	21.902
1063	21.351	1063	21.902
1064	21.351	1064	21.902
1065	21.351	1065	21.902
1066	21.4887	1066	21.902
1067	21.351	1067	21.902
1068	21.4887	1068	21.902
1069	21.351	1069	21.902
1070	21.351	1070	21.902
1071	21.351	1071	21.902
1072	21.351	1072	21.902
1073	21.351	1073	21.902
1074	21.351	1074	21.902
1075	21.351	1075	21.902
1076	21.351	1076	21.902
1077	21.351	1077	21.902
1078	21.351	1078	21.902
1079	21.351	1079	21.902
1080	21.351	1080	21.902
1081	21.351	1081	21.902
1082	21.351	1082	21.902
1083	21.351	1083	21.902
1084	21.351	1084	21.902
1085	21.351	1085	21.902
1086	21.351	1086	21.902
1087	21.351	1087	21.902
1088	21.351	1088	21.902
1089	21.351	1089	21.902
1090	21.351	1090	21.902
1091	21.351	1091	21.902
1092	21.351	1092	21.902
1093	21.351	1093	21.902
1094	21.351	1094	21.902
1095	21.351	1095	21.902
1096	21.351	1096	21.902
1097	21.351	1097	21.902
1098	21.351	1098	21.902
1099	21.351	1099	21.902
1100	21.351	1100	21.902
1101	21.351	1101	21.902
1102	21.351	1102	21.902
1103	21.351	1103	21.902
1104	21.351	1104	21.902
1105	21.351	1105	21.902
1106	21.351	1106	21.902
1107	21.351	1107	21.902
1108	21.351	1108	21.902
1109	21.351	1109	21.902
1110	21.351	1110	21.902
1111	21.351	1111	21.902
1112	21.351	1112	21.902
1113	21.351	1113	21.902
1114	21.351	1114	21.902
1115	21.351	1115	21.902
1116	21.351	1116	21.902
1117	21.351	1117	21.902
1118	21.351	1118	21.902
1119	21.351	1119	21.902
1120	21.351	1120	21.902
1121	21.351	1121	21.902
1122	21.351	1122	21.902
1123	21.351	1123	21.902
1124	21.351	1124	21.902
1125	21.351	1125	21.902
1126	21.351	1126	21.902
1127	21.351	1127	21.902
1128	21.351	1128	21.902
1129	21.351	1129	21.902
1130	21.351	1130	21.902
1131	21.351	1131	21.902
1132	21.351	1132	21.902
1133	21.351	1133	21.902
1134	21.351	1134	21.902
1135	21.351	1135	21.902
1136	21.351	1136	21.902
1137	21.351	1137	21.902
1138	21.351	1138	21.902
1139	21.351	1139	21.902
1140	21.351	1140	21.902
1141	21.351	1141	21.902
1142	21.351	1142	21.902
1143	21.351	1143	21.902
1144	21.351	1144	21.902
1145	21.351	1145	21.902
1146	21.351	1146	21.902
1147	21.351	1147	21.902
1148	21.351	1148	21.902
1149	21.351	1149	21.902
1150	21.351	1150	21.902
1151	21.351	1151	21.902
1152	21.351	1152	21.902
1153	21.351	1153	21.902
1154	21.351	1154	21.902
1155	21.351	1155	21.902
1156	21.351	1156	21.902
1157	21.351	1157	21.902
1158	21.351	1158	21.902
1159	21.351	1159	21.902
1160	21.351	1160	21.902
1161	21.351	1161	21.902
1162	21.351	1162	21.902
1163	21.351	1163	21.902
1164	21.351	1164	21.902
1165	21.351	1165	21.902
1166	21.351	1166	21.902
1167	21.351	1167	21.902
1168	21.351	1168	21.902
1169	21.351	1169	21.902
1170	21.351	1170	21.902
1171	21.351	1171	21.902
1172	21.351	1172	21.902
1173	21.351	1173	21.902
1174	21.351	1174	21.902
1175	21.351	1175	21.902
1176	21.351	1176	21.902
1177	21.351	1177	21.902
1178	21.351	1178	21.902
1179	21.351	1179	21.902
1180	21.351	1180	21.902
1181	21.351	1181	21.902
1182	21.351	1182	21.902
1183	21.351	1183	21.902
1184	21.351	1184	21.902
1185	21.351	1185	21.902
1186	21.351	1186	21.902
1187	21.351	1187	21.902
1188	21.351	1188	21.902
1189	21.351	1189	21.902
1190	21.351	1190	21.902
1191	21.351	1191	21.902
1192	21.351	1192	21.902
1193	21.351	1193	21.902
1194	21.351	1194	21.902
1195	21.351	1195	21.902
1196	21.351	1196	21.902
1197	21.351	1197	21.902
1198	21.351	1198	21.902
1199	21.351	1199	21.902
1200	21.351	1200	21.902

## Sheet: Figure 2e
Figure 2e
Sb2O3-1.59 eV		Sb2O3-1.62 eV		Sb2O3-1.64 eV		Sb2O3-1.68 eV
Volt (V)	J (mA/cm^2)	Volt (V)	J (mA/cm^2)	Volt (V)	J (mA/cm^2)	Volt (V)	J (mA/cm^2)
1.3	-150.189	1.3	-54.0748	1.3	-47.7758	1.3	-54.8351
1.28	-111.78	1.28	-40.5531	1.28	-31.8095	1.28	-37.0007
1.26	-83.1281	1.26	-27.0558	1.26	-19.5251	1.26	-24.7252
1.24	-55.2682	1.24	-14.952	1.24	-7.8995	1.24	-12.2632
1.22	-32.8217	1.22	-4.37462	1.22	1.35941	1.22	-2.34557
1.2	-15.6987	1.2	4.03457	1.2	8.19428	1.2	5.2628
1.18	-3.18349	1.18	10.2835	1.18	12.9561	1.18	10.8483
1.16	5.60035	1.16	14.6219	1.16	16.1104	1.16	14.724
1.14	11.5538	1.14	17.4438	1.14	18.131	1.14	17.2904
1.12	15.5083	1.12	19.1842	1.12	19.4071	1.12	18.9403
1.1	18.0714	1.1	20.2236	1.1	20.2069	1.1	19.9792
1.08	19.7128	1.08	20.8378	1.08	20.713	1.08	20.6268
1.06	20.7571	1.06	21.2086	1.06	21.0404	1.06	21.0303
1.04	21.4202	1.04	21.4415	1.04	21.2533	1.04	21.2841
1.02	21.8422	1.02	21.591	1.02	21.3949	1.02	21.4376
1	22.103	1	21.6904	1	21.4914	1	21.5312
0.98	22.2655	0.98	21.7598	0.98	21.5623	0.98	21.5855
0.96	22.3707	0.96	21.8049	0.96	21.6114	0.96	21.6158
0.94	22.4309	0.94	21.8317	0.94	21.6468	0.94	21.6271
0.92	22.4698	0.92	21.8471	0.92	21.6757	0.92	21.6327
0.9	22.5029	0.9	21.8577	0.9	21.6978	0.9	21.637
0.88	22.5224	0.88	21.8614	0.88	21.7167	0.88	21.6413
0.86	22.5376	0.86	21.8657	0.86	21.7354	0.86	21.6442
0.84	22.5554	0.84	21.868	0.84	21.7545	0.84	21.6492
0.82	22.5661	0.82	21.8667	0.82	21.7693	0.82	21.6556
0.8	22.573	0.8	21.8681	0.8	21.7847	0.8	21.6593
0.78	22.5839	0.78	21.8696	0.78	21.7991	0.78	21.6626
0.76	22.5929	0.76	21.8691	0.76	21.8088	0.76	21.667
0.74	22.5974	0.74	21.872	0.74	21.8178	0.74	21.6722
0.72	22.6048	0.72	21.8783	0.72	21.8283	0.72	21.6746
0.7	22.6152	0.7	21.8795	0.7	21.8376	0.7	21.6784
0.68	22.6186	0.68	21.8824	0.68	21.8427	0.68	21.6792
0.66	22.6206	0.66	21.8853	0.66	21.8489	0.66	21.6806
0.64	22.6295	0.64	21.8846	0.64	21.8513	0.64	21.6816
0.62	22.6338	0.62	21.8822	0.62	21.8529	0.62	21.6853
0.6	22.6309	0.6	21.8793	0.6	21.8531	0.6	21.6898
0.58	22.6378	0.58	21.8762	0.58	21.8549	0.58	21.6971
0.56	22.6381	0.56	21.8769	0.56	21.8568	0.56	21.7023
0.54	22.635	0.54	21.8797	0.54	21.8628	0.54	21.7067
0.52	22.6327	0.52	21.8827	0.52	21.8696	0.52	21.7071
0.5	22.6359	0.5	21.8874	0.5	21.8763	0.5	21.7013
0.48	22.6343	0.48	21.8928	0.48	21.8871	0.48	21.6953
0.46	22.6333	0.46	21.8975	0.46	21.8979	0.46	21.6886
0.44	22.6361	0.44	21.9034	0.44	21.9057	0.44	21.6827
0.42	22.6401	0.42	21.9105	0.42	21.912	0.42	21.6793
0.4	22.641	0.4	21.9159	0.4	21.9189	0.4	21.6816
0.38	22.6465	0.38	21.9188	0.38	21.9213	0.38	21.6822
0.36	22.6536	0.36	21.9175	0.36	21.9234	0.36	21.6851
0.34	22.6554	0.34	21.9169	0.34	21.9285	0.34	21.6882
0.32	22.6587	0.32	21.9169	0.32	21.9355	0.32	21.6929
0.3	22.6622	0.3	21.9149	0.3	21.9422	0.3	21.6953
0.28	22.6593	0.28	21.9147	0.28	21.9465	0.28	21.7016
0.26	22.6637	0.26	21.916	0.26	21.9494	0.26	21.7061
0.24	22.6646	0.24	21.917	0.24	21.9507	0.24	21.7099
0.22	22.6617	0.22	21.9149	0.22	21.9486	0.22	21.714
0.2	22.6603	0.2	21.9125	0.2	21.9453	0.2	21.7166
0.18	22.6609	0.18	21.9104	0.18	21.9443	0.18	21.7202
0.16	22.6616	0.16	21.9112	0.16	21.9468	0.16	21.7233
0.14	22.6668	0.14	21.9131	0.14	21.95	0.14	21.7279
0.12	22.6721	0.12	21.9169	0.12	21.9576	0.12	21.7326
0.1	22.676	0.1	21.9223	0.1	21.965	0.1	21.738
0.08	22.6803	0.08	21.926	0.08	21.9709	0.08	21.7398
0.06	22.6826	0.06	21.9265	0.06	21.9752	0.06	21.7431
0.04	22.6851	0.04	21.9245	0.04	21.9788	0.04	21.7471
0.02	22.6905	0.02	21.9208	0.02	21.9768	0.02	21.7482
0	22.7005	0	21.9192	0	21.9848	0	21.7584
Sun		Pmax (mW)		Pmax (mW)		Efficiency (%)
1		1.64215		1.68822		21.0183
1		1.69911		1.68894		21.1719
		1.67523		1.68353		22.2921
		1.52796		1.65131		21.4853
		1.59584		1.65396		19.6857

## Sheet: Figure 2g
Figure 2g
SnOx-based device		Sb2O3-based device
Time (s)	Normalized photocurrent	Time (s)	Normalized photocurrent
-2.5	0.03062	-2.5	0.03769
-2.495	0.03062	-2.495	0.03227
-2.49	0.02553	-2.49	0.02153
-2.485	0.02043	-2.485	0.03227
-2.48	0.01024	-2.48	0.04306
-2.475	0.04596	-2.475	0.03231
-2.47	0.02557	-2.47	0.03227
-2.465	0.01533	-2.465	0.03769
-2.46	0.03576	-2.46	0.02153
-2.455	0.03062	-2.455	0.03769
-2.45	0.02043	-2.45	0.03769
-2.445	0.02553	-2.445	0.02153
-2.44	0.03576	-2.44	0.03769
-2.435	0.03576	-2.435	0.03764
-2.43	0.02557	-2.43	0.03231
-2.425	0.02557	-2.425	0.0269
-2.42	0.02043	-2.42	0.0269
-2.415	0.03572	-2.415	0.03227
-2.41	0.03066	-2.41	0.01616
-2.405	0.03062	-2.405	0.0269
-2.4	0.01533	-2.4	0.04843
-2.395	0.03066	-2.395	0.03231
-2.39	0.03062	-2.39	0.03769
-2.385	0.01024	-2.385	0.0269
-2.38	0.03062	-2.38	0.02153
-2.375	0.02043	-2.375	0.03227
-2.37	0.02553	-2.37	0.02153
-2.365	0.02557	-2.365	0.02153
-2.36	0.03576	-2.36	0.04306
-2.355	0.02557	-2.355	0.03769
-2.35	0.01533	-2.35	0.03769
-2.345	0.02557	-2.345	0.02153
-2.34	0.02557	-2.34	0.04306
-2.335	0.02557	-2.335	0.03231
-2.33	0.02043	-2.33	0.0269
-2.325	0.02553	-2.325	0.03227
-2.32	0.01533	-2.32	0.04306
-2.315	0.03576	-2.315	0.04306
-2.31	0.01533	-2.31	0.03227
-2.305	0.01533	-2.305	0.03231
-2.3	0.03062	-2.3	0.03227
-2.295	0.03062	-2.295	0.04306
-2.29	0.03066	-2.29	0.0269
-2.285	0.03062	-2.285	0.0269
-2.28	0.02553	-2.28	0.04306
-2.275	0.03576	-2.275	0.03764
-2.27	0.03062	-2.27	0.04306
-2.265	0.03576	-2.265	0.02153
-2.26	0.03576	-2.26	0.0269
-2.255	0.03066	-2.255	0.0269
-2.25	0.01024	-2.25	0.02153
-2.245	0.03062	-2.245	0.01079
-2.24	0.01024	-2.24	0.03769
-2.235	0.03576	-2.235	0.03769
-2.23	0.02553	-2.23	0.02153
-2.225	0.02043	-2.225	0.02153
-2.22	0.02553	-2.22	0.01079
-2.215	0.02553	-2.215	0.03764
-2.21	0.03572	-2.21	0.03227
-2.205	0.02553	-2.205	0.01079
-2.2	0.02557	-2.2	0.0538
-2.195	0.02557	-2.195	0.03769
-2.19	0.03066	-2.19	0.0269
-2.185	0.02043	-2.185	0.04843
-2.18	0.03062	-2.18	0.03769
-2.175	0.03066	-2.175	0.03769
-2.17	0.02553	-2.17	0.0269
-2.165	0.02043	-2.165	0.04843
-2.16	0.01019	-2.16	0.04843
-2.155	0.03576	-2.155	0.04843
-2.15	0.03062	-2.15	0.03227
-2.145	0.02553	-2.145	0.0269
-2.14	0.03572	-2.14	0.0269
-2.135	0.02553	-2.135	0.03227
-2.13	0.03576	-2.13	0.0269
-2.125	0.04086	-2.125	0.03764
-2.12	0.03066	-2.12	0.03769
-2.115	0.03066	-2.115	0.02694
-2.11	0.02043	-2.11	0.03769
-2.105	0.01533	-2.105	0.01079
-2.1	0.03066	-2.1	0.03769
-2.095	0.03576	-2.095	0.03769
-2.09	0.03066	-2.09	0.01079
-2.085	0.02553	-2.085	0.03769
-2.08	0.01019	-2.08	0.03769
-2.075	0.03576	-2.075	0.03769
-2.07	0.02553	-2.07	0.03231
-2.065	0.01024	-2.065	0.02153
-2.06	0.03576	-2.06	0.0269
-2.055	0.01533	-2.055	0.03231
-2.05	0.04086	-2.05	0.02153
-2.045	0.03576	-2.045	0.01616
-2.04	0.02043	-2.04	0.03764
-2.035	0.03066	-2.035	0.03231
-2.03	0.02553	-2.03	0.03769
-2.025	0.02043	-2.025	0.03231
-2.02	0.01533	-2.02	0.0269
-2.015	0.01533	-2.015	0.03231
-2.01	0.02043	-2.01	0.03231
-2.005	0.03062	-2.005	0.03227
-2	0.01533	-2	0.04843
-1.995	0.03066	-1.995	0.03231
-1.99	0.02553	-1.99	0.02153
-1.985	0.02043	-1.985	0.0269
-1.98	0.02553	-1.98	0.0269
-1.975	0.02553	-1.975	0.0269
-1.97	0.03062	-1.97	0.03769
-1.965	0.03062	-1.965	0.03231
-1.96	0.02553	-1.96	0.0538
-1.955	0.02557	-1.955	0.03231
-1.95	0.02553	-1.95	0.03231
-1.945	0.02043	-1.945	0.01616
-1.94	0.03576	-1.94	0.0269
-1.935	0.02557	-1.935	0.0269
-1.93	0.02043	-1.93	0.03231
-1.925	0.04086	-1.925	0.02153
-1.92	0.00514	-1.92	0.04843
-1.915	0.04086	-1.915	0.02694
-1.91	0.02043	-1.91	0.02153
-1.905	0.01024	-1.905	0.02153
-1.9	0.02553	-1.9	0.0269
-1.895	0.03062	-1.895	0.03227
-1.89	0.03062	-1.89	0.03231
-1.885	0.03572	-1.885	0.0269
-1.88	0.02557	-1.88	0.03769
-1.875	0.03066	-1.875	0.03231
-1.87	0.03576	-1.87	0.04306
-1.865	0.01024	-1.865	0.03231
-1.86	0.03576	-1.86	0.03231
-1.855	0.03066	-1.855	0.03769
-1.85	0.02553	-1.85	0.03227
-1.845	0.03572	-1.845	0.0269
-1.84	0.0051	-1.84	0.04306
-1.835	0.03576	-1.835	0.04306
-1.83	0.02553	-1.83	0.03231
-1.825	0.02553	-1.825	0.0269
-1.82	0.02553	-1.82	0.02153
-1.815	0.02043	-1.815	0.03769
-1.81	0.03066	-1.81	0.02153
-1.805	0.03576	-1.805	0.0269
-1.8	0.02553	-1.8	0.03769
-1.795	0.03576	-1.795	0.01616
-1.79	0.02553	-1.79	0.02153
-1.785	0.02043	-1.785	0.04306
-1.78	0.03062	-1.78	0.03769
-1.775	0.02553	-1.775	0.03231
-1.77	0.02043	-1.77	0.02153
-1.765	0.02553	-1.765	0.03764
-1.76	0.02043	-1.76	0.04843
-1.755	0.03576	-1.755	0.03227
-1.75	0.02043	-1.75	0.03769
-1.745	0.00514	-1.745	0.03769
-1.74	0.04086	-1.74	0.03227
-1.735	0.02043	-1.735	0.04306
-1.73	0.03576	-1.73	0.03769
-1.725	0.03062	-1.725	0.02694
-1.72	0.02553	-1.72	0.05917
-1.715	0.02553	-1.715	0.0269
-1.71	0.02553	-1.71	0.0269
-1.705	0.02043	-1.705	0.03769
-1.7	0.02553	-1.7	0.02153
-1.695	0.04086	-1.695	0.04306
-1.69	0.02043	-1.69	0.02153
-1.685	0.02553	-1.685	0.03227
-1.68	0.01024	-1.68	0.02153
-1.675	0.04596	-1.675	0.03227
-1.67	0.02043	-1.67	0.03764
-1.665	0.01024	-1.665	0.0269
-1.66	0.01533	-1.66	0.0269
-1.655	0.03062	-1.655	0.02153
-1.65	0.02553	-1.65	0.05376
-1.645	0.02553	-1.645	0.01074
-1.64	0.02043	-1.64	0.06454
-1.635	0.04596	-1.635	0.03769
-1.63	0.02043	-1.63	0.03231
-1.625	0.02043	-1.625	0.03231
-1.62	0.02557	-1.62	0.03769
-1.615	0.03576	-1.615	0.03227
-1.61	0.02557	-1.61	0.02153
-1.605	0.02043	-1.605	0.03769
-1.6	0.02043	-1.6	0.04306
-1.595	0.03576	-1.595	0.04306
-1.59	0.03576	-1.59	0.0269
-1.585	0.01024	-1.585	0.03227
-1.58	0.02553	-1.58	0.01616
-1.575	0.03062	-1.575	0.02153
-1.57	0.01533	-1.57	0.0269
-1.565	0.03066	-1.565	0.01079
-1.56	0.03066	-1.56	0.04843
-1.555	0.03066	-1.555	0.02153
-1.55	0.01533	-1.55	0.03769
-1.545	0.02043	-1.545	0.03231
-1.54	0.03576	-1.54	0.02153
-1.535	0.02553	-1.535	0.03231
-1.53	0.02043	-1.53	0.03769
-1.525	0.03066	-1.525	0.0269
-1.52	0.02043	-1.52	0.03769
-1.515	0.03066	-1.515	0.03231
-1.51	0.03062	-1.51	0.03231
-1.505	0.01024	-1.505	0.02153
-1.5	0.02557	-1.5	0.02153
-1.495	0.02043	-1.495	0.04306
-1.49	0.04086	-1.49	0.0269
-1.485	0.02553	-1.485	0.02153
-1.48	0.03066	-1.48	0.0538
-1.475	0.03066	-1.475	0.0269
-1.47	0.03066	-1.47	0.02694
-1.465	0.02043	-1.465	0.04306
-1.46	0.03066	-1.46	0.03231
-1.455	0.02553	-1.455	0.0269
-1.45	0.02557	-1.45	0.03227
-1.445	0.02043	-1.445	0.03227
-1.44	0.01533	-1.44	0.04843
-1.435	0.03576	-1.435	0.03231
-1.43	0.01533	-1.43	0.02694
-1.425	0.02553	-1.425	0.02153
-1.42	0.03066	-1.42	0.01616
-1.415	0.02553	-1.415	0.03769
-1.41	0.04596	-1.41	0.0269
-1.405	0.03062	-1.405	0.02153
-1.4	0.02553	-1.4	0.04843
-1.395	0.03066	-1.395	0.03231
-1.39	0.03066	-1.39	0.03231
-1.385	0.01024	-1.385	0.0269
-1.38	0.02557	-1.38	0.03227
-1.375	0.03572	-1.375	0.03769
-1.37	0.02557	-1.37	0.0269
-1.365	0.03062	-1.365	0.03227
-1.36	0.01024	-1.36	0.04306
-1.355	0.03576	-1.355	0.0269
-1.35	0.01533	-1.35	0.03231
-1.345	0.02043	-1.345	0.0269
-1.34	0.03066	-1.34	0.0269
-1.335	0.03066	-1.335	0.04306
-1.33	0.02043	-1.33	0.03769
-1.325	0.03062	-1.325	0.03231
-1.32	0.02553	-1.32	0.04306
-1.315	0.02557	-1.315	0.03769
-1.31	0.03066	-1.31	0.03769
-1.305	0.03062	-1.305	0.03769
-1.3	0.02043	-1.3	0.03231
-1.295	0.03062	-1.295	0.03227
-1.29	0.03062	-1.29	0.02153
-1.285	0.03062	-1.285	0.03227
-1.28	0.02553	-1.28	0.04306
-1.275	0.04596	-1.275	0.03231
-1.27	0.02043	-1.27	0.03769
-1.265	0.02553	-1.265	0.02153
-1.26	0.03062	-1.26	0.0269
-1.255	0.02553	-1.255	0.04306
-1.25	0.03066	-1.25	0.03227
-1.245	0.03576	-1.245	0.02153
-1.24	0.03066	-1.24	0.04301
-1.235	0.02043	-1.235	0.03231
-1.23	0.02043	-1.23	0.03769
-1.225	0.02553	-1.225	0.0269
-1.22	0.03066	-1.22	0.02694
-1.215	0.02553	-1.215	0.04843
-1.21	0.01024	-1.21	0.01616
-1.205	0.03062	-1.205	0.03764
-1.2	0.01533	-1.2	0.04306
-1.195	0.03066	-1.195	0.04306
-1.19	0.02043	-1.19	0.0269
-1.185	0.02043	-1.185	0.02694
-1.18	0.04086	-1.18	0.01616
-1.175	0.04086	-1.175	0.03769
-1.17	0.02557	-1.17	0.0269
-1.165	0.02557	-1.165	0.03231
-1.16	0.02553	-1.16	0.03769
-1.155	0.04086	-1.155	0.02153
-1.15	0.02553	-1.15	0.04306
-1.145	0.02553	-1.145	0.04306
-1.14	0.01533	-1.14	0.03227
-1.135	0.03066	-1.135	0.03769
-1.13	0.02043	-1.13	0.04301
-1.125	0.03066	-1.125	0.03769
-1.12	0	-1.12	0.04306
-1.115	0.02043	-1.115	0.02153
-1.11	0.02553	-1.11	0.03227
-1.105	0.01533	-1.105	0.0269
-1.1	0.03062	-1.1	0.0269
-1.095	0.03572	-1.095	0.04301
-1.09	0.03576	-1.09	0.0269
-1.085	0.02043	-1.085	0.01616
-1.08	0.01019	-1.08	0.04843
-1.075	0.03066	-1.075	0.03227
-1.07	0.03066	-1.07	0.03227
-1.065	0.02043	-1.065	0.0269
-1.06	0.03062	-1.06	0.03769
-1.055	0.02553	-1.055	0.03769
-1.05	0.01533	-1.05	0.0269
-1.045	0.02553	-1.045	0.03227
-1.04	0.01533	-1.04	0.04843
-1.035	0.03066	-1.035	0.03231
-1.03	0.02043	-1.03	0.03764
-1.025	0.01533	-1.025	0.03227
-1.02	0.03066	-1.02	0.0269
-1.015	0.03572	-1.015	0.03769
-1.01	0.04596	-1.01	0.02153
-1.005	0.03576	-1.005	0.02153
-1	0.03062	-1	0.04306
-0.995	0.03066	-0.995	0.03769
-0.99	0.01533	-0.99	0.02694
-0.985	0.02043	-0.985	0.03227
-0.98	0.03576	-0.98	0.02694
-0.975	0.03066	-0.975	0.0269
-0.97	0.02043	-0.97	0.01616
-0.965	0.02043	-0.965	0.03227
-0.96	0.0051	-0.96	0.04843
-0.955	0.03576	-0.955	0.02694
-0.95	0.02043	-0.95	0.04306
-0.945	0.01024	-0.945	0.03231
-0.94	0.03062	-0.94	0.01616
-0.935	0.02043	-0.935	0.0269
-0.93	0.03576	-0.93	0.03764
-0.925	0.03576	-0.925	0.03769
-0.92	0.02557	-0.92	0.0538
-0.915	0.03066	-0.915	0.0538
-0.91	0.02043	-0.91	0.03769
-0.905	0.02043	-0.905	0.0269
-0.9	0.02557	-0.9	0.03227
-0.895	0.01533	-0.895	0.03769
-0.89	0.03062	-0.89	0.03227
-0.885	0.03062	-0.885	0.0269
-0.88	0.01024	-0.88	0.03769
-0.875	0.03576	-0.875	0.0269
-0.87	0.03062	-0.87	0.03227
-0.865	0.02043	-0.865	0.03769
-0.86	0.04596	-0.86	0.02153
-0.855	0.02043	-0.855	0.03764
-0.85	0.03062	-0.85	0.04301
-0.845	0.02553	-0.845	0.0269
-0.84	0.02043	-0.84	0.04306
-0.835	0.03576	-0.835	0.03227
-0.83	0.03066	-0.83	0.02153
-0.825	0.01024	-0.825	0.0269
-0.82	0.03576	-0.82	0.03227
-0.815	0.03062	-0.815	0.03764
-0.81	0.02043	-0.81	0.0269
-0.805	0.04082	-0.805	0.0269
-0.8	0.01024	-0.8	0.04306
-0.795	0.04086	-0.795	0.02153
-0.79	0.02043	-0.79	0.03764
-0.785	0.01024	-0.785	0.03231
-0.78	0.03066	-0.78	0.0269
-0.775	0.03062	-0.775	0.0269
-0.77	0.03576	-0.77	0.02153
-0.765	0.04086	-0.765	0.03769
-0.76	0.02043	-0.76	0.03769
-0.755	0.02043	-0.755	0.03764
-0.75	0.03576	-0.75	0.04306
-0.745	0.02557	-0.745	0.02153
-0.74	0.03576	-0.74	0.03227
-0.735	0.01533	-0.735	0.03231
-0.73	0.03062	-0.73	0.0269
-0.725	0.03576	-0.725	0.0269
-0.72	0.02553	-0.72	0.04306
-0.715	0.03576	-0.715	0.04306
-0.71	0.02553	-0.71	0.02694
-0.705	0.02043	-0.705	0.02153
-0.7	0.03062	-0.7	0.0269
-0.695	0.02553	-0.695	0.0269
-0.69	0.02553	-0.69	0.0269
-0.685	0.03066	-0.685	0.04306
-0.68	0.02043	-0.68	0.03227
-0.675	0.02557	-0.675	0.03231
-0.67	0.03062	-0.67	0.03231
-0.665	0.02043	-0.665	0.02153
-0.66	0.02553	-0.66	0.0269
-0.655	0.02553	-0.655	0.0269
-0.65	0.03066	-0.65	0.02153
-0.645	0.02553	-0.645	0.0269
-0.64	0.02553	-0.64	0.04306
-0.635	0.03576	-0.635	0.03231
-0.63	0.01024	-0.63	0.0269
-0.625	0.02553	-0.625	0.0269
-0.62	0.02553	-0.62	0.02153
-0.615	0.01533	-0.615	0.04306
-0.61	0.03066	-0.61	0.0269
-0.605	0.03066	-0.605	0.02694
-0.6	0.03066	-0.6	0.04306
-0.595	0.03576	-0.595	0.03769
-0.59	0.03576	-0.59	0.03769
-0.585	0.01024	-0.585	0.03231
-0.58	0.02043	-0.58	0.03227
-0.575	0.02553	-0.575	0.03231
-0.57	0.02553	-0.57	0.02153
-0.565	0.02043	-0.565	0.03227
-0.56	0.01019	-0.56	0.03769
-0.555	0.03576	-0.555	0.0269
-0.55	0.02553	-0.55	0.03227
-0.545	0.02043	-0.545	0.03231
-0.54	0.03062	-0.54	0.01616
-0.535	0.02553	-0.535	0.0269
-0.53	0.03066	-0.53	0.0269
-0.525	0.03066	-0.525	0.02694
-0.52	0.02043	-0.52	0.03769
-0.515	0.02043	-0.515	0.04306
-0.51	0.02043	-0.51	0.01616
-0.505	0.01533	-0.505	0.0269
-0.5	0.03576	-0.5	0.03769
-0.495	0.03062	-0.495	0.0269
-0.49	0.03066	-0.49	0.01616
-0.485	0.02553	-0.485	0.02694
-0.48	0.01533	-0.48	0.04306
-0.475	0.04086	-0.475	0.0269
-0.47	0.03572	-0.47	0.04306
-0.465	0.02553	-0.465	0.0269
-0.46	0.02553	-0.46	0.03227
-0.455	0.03572	-0.455	0.03764
-0.45	0.02043	-0.45	0.0269
-0.445	0.03576	-0.445	0.03227
-0.44	0.02557	-0.44	0.0538
-0.435	0.03062	-0.435	0.03769
-0.43	0.03066	-0.43	0.03231
-0.425	0.02043	-0.425	0.03227
-0.42	0.03066	-0.42	0.02694
-0.415	0.02553	-0.415	0.03227
-0.41	0.03066	-0.41	0.02153
-0.405	0.03062	-0.405	0.03231
-0.4	0.01024	-0.4	0.04306
-0.395	0.03576	-0.395	0.03231
-0.39	0.02553	-0.39	0.02694
-0.385	0.02043	-0.385	0.03227
-0.38	0.03066	-0.38	0.0269
-0.375	0.03062	-0.375	0.03227
-0.37	0.04086	-0.37	0.03769
-0.365	0.03066	-0.365	0.02153
-0.36	0.03066	-0.36	0.04306
-0.355	0.03576	-0.355	0.03227
-0.35	0.02043	-0.35	0.03231
-0.345	0.01533	-0.345	0.0269
-0.34	0.03066	-0.34	0.03227
-0.335	0.02553	-0.335	0.03231
-0.33	0.02553	-0.33	0.02153
-0.325	0.04086	-0.325	0.03227
-0.32	0.02043	-0.32	0.03231
-0.315	0.03576	-0.315	0.03769
-0.31	0.03576	-0.31	0.0269
-0.305	0.02043	-0.305	0.01079
-0.3	0.03062	-0.3	0.03227
-0.295	0.02553	-0.295	0.03764
-0.29	0.03576	-0.29	0.02153
-0.285	0.02553	-0.285	0.01079
-0.28	0.02043	-0.28	0.04306
-0.275	0.03576	-0.275	0.03764
-0.27	0.02043	-0.27	0.03769
-0.265	0.01533	-0.265	0.03227
-0.26	0.02553	-0.26	0.03227
-0.255	0.03066	-0.255	0.02694
-0.25	0.02043	-0.25	0.0269
-0.245	0.02553	-0.245	0.01616
-0.24	0.01533	-0.24	0.04843
-0.235	0.03576	-0.235	0.03231
-0.23	0.02043	-0.23	0.01616
-0.225	0.03576	-0.225	0.03231
-0.22	0.02043	-0.22	0.01616
-0.215	0.02553	-0.215	0.04306
-0.21	0.03066	-0.21	0.0269
-0.205	0.03576	-0.205	0.03769
-0.2	0.01024	-0.2	0.0538
-0.195	0.03576	-0.195	0.04843
-0.19	0.04086	-0.19	0.02694
-0.185	0.02557	-0.185	0.03227
-0.18	0.02043	-0.18	0.03231
-0.175	0.04086	-0.175	0.04306
-0.17	0.02553	-0.17	0.02153
-0.165	0.03576	-0.165	0.02153
-0.16	0.01024	-0.16	0.03769
-0.155	0.02557	-0.155	0.03769
-0.15	0.01533	-0.15	0.03231
-0.145	0.01024	-0.145	0.02153
-0.14	0.03062	-0.14	0.01616
-0.135	0.02043	-0.135	0.03769
-0.13	0.03572	-0.13	0.02153
-0.125	0.02553	-0.125	0.02153
-0.12	0.03066	-0.12	0.04843
-0.115	0.03576	-0.115	0.04306
-0.11	0.01024	-0.11	0.03231
-0.105	0.03576	-0.105	0.02153
-0.1	0.02043	-0.1	0.0269
-0.095	0.02553	-0.095	0.03764
-0.09	0.01533	-0.09	0.00537
-0.085	0.02043	-0.085	0.03227
-0.08	0.0051	-0.08	0.03231
-0.075	0.03066	-0.075	0.0269
-0.07	0.02553	-0.07	0.0269
-0.065	0.01533	-0.065	0.0269
-0.06	0.03576	-0.06	0.03769
-0.055	0.01024	-0.055	0.03769
-0.05	0.02553	-0.05	0.04843
-0.045	0.03576	-0.045	0.02153
-0.04	0.03066	-0.04	0.03764
-0.035	0.02553	-0.035	0.03769
-0.03	0.02553	-0.03	0.03231
-0.025	0.02553	-0.025	0.03227
-0.02	0.02553	-0.02	0.03231
-0.015	0.02553	-0.015	0.03231
-0.01	0.02557	-0.01	0.03231
-0.005	0.01533	-0.005	0.02694
0	0.01019	0	0.04306
0.005	0.03576	0.005	0.04306
0.01	0.02043	0.01	0.02153
0.015	0.02043	0.015	0.03769
0.02	0.05105	0.02	0.06454
0.025	0.10712	0.025	0.0914
0.03	0.19895	0.03	0.17738
0.035	0.3163	0.035	0.24192
0.04	0.40303	0.04	0.32795
0.045	0.47957	0.045	0.40323
0.05	0.55101	0.05	0.4731
0.055	0.60712	0.055	0.52148
0.06	0.64794	0.06	0.58066
0.065	0.70404	0.065	0.62367
0.07	0.72957	0.07	0.67742
0.075	0.77548	0.075	0.70969
0.08	0.80101	0.08	0.74192
0.085	0.83163	0.085	0.76882
0.09	0.84183	0.09	0.79035
0.095	0.86222	0.095	0.83336
0.1	0.88774	0.1	0.84948
0.105	0.89794	0.105	0.88175
0.11	0.91837	0.11	0.87096
0.115	0.93366	0.115	0.89249
0.12	0.93875	0.12	0.92472
0.125	0.95914	0.125	0.9355
0.13	0.95404	0.13	0.93009
0.135	0.96428	0.135	0.94087
0.14	0.95404	0.14	0.9624
0.145	0.96428	0.145	0.96777
0.15	0.96428	0.15	0.96777
0.155	0.97957	0.155	0.98389
0.16	0.97447	0.16	0.99463
0.165	1	0.165	0.98389
0.17	0.98471	0.17	0.97852
0.175	0.98471	0.175	0.98926
0.18	0.98467	0.18	0.97852
0.185	0.97957	0.185	0.99463
0.19	0.97961	0.19	0.98926
0.195	0.98471	0.195	0.98389
0.2	0.96938	0.2	1
0.205	0.96428	0.205	0.98389
0.21	0.94385	0.21	0.98389
0.215	0.95409	0.215	0.9624
0.22	0.96428	0.22	0.96777
0.225	0.94895	0.225	0.95703
0.23	0.94385	0.23	0.95166
0.235	0.93875	0.235	0.95699
0.24	0.91837	0.24	0.95699
0.245	0.93875	0.245	0.94087
0.25	0.92346	0.25	0.9355
0.255	0.91327	0.255	0.93013
0.26	0.90813	0.26	0.9086
0.265	0.90303	0.265	0.9086
0.27	0.89794	0.27	0.9086
0.275	0.89284	0.275	0.88175
0.28	0.88774	0.28	0.89249
0.285	0.8826	0.285	0.8817
0.29	0.87751	0.29	0.88175
0.295	0.87241	0.295	0.86563
0.3	0.85202	0.3	0.871
0.305	0.84693	0.305	0.85485
0.31	0.84183	0.31	0.83336
0.315	0.83163	0.315	0.82795
0.32	0.8265	0.32	0.84948
0.325	0.8214	0.325	0.82258
0.33	0.80611	0.33	0.81721
0.335	0.81121	0.335	0.80105
0.34	0.81121	0.34	0.79031
0.345	0.78568	0.345	0.78493
0.35	0.77553	0.35	0.76882
0.355	0.78058	0.355	0.76345
0.36	0.76019	0.36	0.77419
0.365	0.77039	0.365	0.74734
0.37	0.75	0.37	0.75271
0.375	0.73467	0.375	0.73118
0.38	0.7449	0.38	0.72044
0.385	0.73467	0.385	0.71507
0.39	0.71428	0.39	0.69891
0.395	0.72447	0.395	0.70428
0.4	0.68875	0.4	0.69354
0.405	0.69895	0.405	0.68279
0.41	0.69895	0.41	0.66668
0.415	0.67852	0.415	0.66127
0.42	0.68366	0.42	0.63978
0.425	0.67346	0.425	0.64515
0.43	0.66323	0.43	0.63978
0.435	0.65813	0.435	0.62367
0.44	0.62755	0.44	0.63441
0.445	0.65813	0.445	0.62904
0.45	0.63265	0.45	0.60218
0.455	0.62751	0.455	0.58603
0.46	0.62751	0.46	0.58603
0.465	0.61731	0.465	0.58066
0.47	0.59183	0.47	0.56987
0.475	0.59693	0.475	0.56454
0.48	0.58673	0.48	0.5645
0.485	0.59693	0.485	0.5645
0.49	0.57144	0.49	0.54301
0.495	0.5663	0.495	0.53227
0.5	0.5714	0.5	0.53227
0.505	0.55101	0.505	0.53227
0.51	0.56634	0.51	0.52148
0.515	0.55611	0.515	0.50537
0.52	0.53572	0.52	0.52148
0.525	0.53058	0.525	0.5
0.53	0.53058	0.53	0.48921
0.535	0.5051	0.535	0.4731
0.54	0.51019	0.54	0.47847
0.545	0.5051	0.545	0.46773
0.55	0.5	0.55	0.45699
0.555	0.51019	0.555	0.45157
0.56	0.48467	0.56	0.46236
0.565	0.48976	0.565	0.45157
0.57	0.47447	0.57	0.44083
0.575	0.46938	0.575	0.44083
0.58	0.46424	0.58	0.41934
0.585	0.44385	0.585	0.42472
0.59	0.45914	0.59	0.41397
0.595	0.45914	0.595	0.39786
0.6	0.42852	0.6	0.41934
0.605	0.43875	0.605	0.4086
0.61	0.44385	0.61	0.39245
0.615	0.41323	0.615	0.37633
0.62	0.43366	0.62	0.38712
0.625	0.41323	0.625	0.38707
0.63	0.39794	0.63	0.37096
0.635	0.40813	0.635	0.36559
0.64	0.38265	0.64	0.36559
0.645	0.40303	0.645	0.3548
0.65	0.38774	0.65	0.34943
0.655	0.38265	0.655	0.3548
0.66	0.38774	0.66	0.33869
0.665	0.36731	0.665	0.36559
0.67	0.37241	0.67	0.33332
0.675	0.38774	0.675	0.31721
0.68	0.34688	0.68	0.34943
0.685	0.36731	0.685	0.31183
0.69	0.35202	0.69	0.31179
0.695	0.33669	0.695	0.30105
0.7	0.35712	0.7	0.31183
0.705	0.34688	0.705	0.30105
0.71	0.33159	0.71	0.29031
0.715	0.33669	0.715	0.29031
0.72	0.3265	0.72	0.30646
0.725	0.33669	0.725	0.27956
0.73	0.3163	0.73	0.27956
0.735	0.3163	0.735	0.27956
0.74	0.3265	0.74	0.26341
0.745	0.30611	0.745	0.27419
0.75	0.31121	0.75	0.27419
0.755	0.30611	0.755	0.25803
0.76	0.29078	0.76	0.26341
0.765	0.29591	0.765	0.26341
0.77	0.28568	0.77	0.25266
0.775	0.27548	0.775	0.25266
0.78	0.28058	0.78	0.23655
0.785	0.27548	0.785	0.23655
0.79	0.26529	0.79	0.22581
0.795	0.27548	0.795	0.25266
0.8	0.24996	0.8	0.24729
0.805	0.28058	0.805	0.22576
0.81	0.26529	0.81	0.22039
0.815	0.24486	0.815	0.21502
0.82	0.24996	0.82	0.20965
0.825	0.26019	0.825	0.20965
0.83	0.24996	0.83	0.20965
0.835	0.23467	0.835	0.20428
0.84	0.23467	0.84	0.22039
0.845	0.23976	0.845	0.20428
0.85	0.24486	0.85	0.19891
0.855	0.22447	0.855	0.19891
0.86	0.24486	0.86	0.19891
0.865	0.21938	0.865	0.19354
0.87	0.22447	0.87	0.18279
0.875	0.21938	0.875	0.18817
0.88	0.20404	0.88	0.18279
0.885	0.22447	0.885	0.18817
0.89	0.21938	0.89	0.18275
0.895	0.20914	0.895	0.16127
0.9	0.20914	0.9	0.16664
0.905	0.20914	0.905	0.17201
0.91	0.19385	0.91	0.16127
0.915	0.20404	0.915	0.16127
0.92	0.20404	0.92	0.18279
0.925	0.20404	0.925	0.1559
0.93	0.19895	0.93	0.16127
0.935	0.17856	0.935	0.16127
0.94	0.19385	0.94	0.15052
0.945	0.19385	0.945	0.16127
0.95	0.18875	0.95	0.15052
0.955	0.17856	0.955	0.16127
0.96	0.16327	0.96	0.16127
0.965	0.17856	0.965	0.15048
0.97	0.16323	0.97	0.15052
0.975	0.16837	0.975	0.12362
0.98	0.18875	0.98	0.13437
0.985	0.16323	0.985	0.13437
0.99	0.16837	0.99	0.13437
0.995	0.17346	0.995	0.13974
1	0.15813	1	0.1559
1.005	0.16837	1.005	0.129
1.01	0.15303	1.01	0.13437
1.015	0.15303	1.015	0.129
1.02	0.16323	1.02	0.129
1.025	0.16832	1.025	0.12362
1.03	0.15813	1.03	0.10751
1.035	0.15813	1.035	0.11825
1.04	0.12751	1.04	0.129
1.045	0.15303	1.045	0.129
1.05	0.15303	1.05	0.129
1.055	0.1428	1.055	0.11288
1.06	0.14794	1.06	0.10751
1.065	0.13774	1.065	0.11288
1.07	0.14284	1.07	0.10751
1.075	0.1326	1.075	0.10751
1.08	0.1377	1.08	0.12367
1.085	0.14794	1.085	0.10214
1.09	0.12751	1.09	0.11288
1.095	0.11731	1.095	0.11288
1.1	0.12751	1.1	0.10751
1.105	0.1326	1.105	0.10214
1.11	0.11731	1.11	0.10214
1.115	0.13774	1.115	0.11288
1.12	0.10712	1.12	0.129
1.125	0.1428	1.125	0.08603
1.13	0.12241	1.13	0.0914
1.135	0.10202	1.135	0.0914
1.14	0.1326	1.14	0.0914
1.145	0.11222	1.145	0.09677
1.15	0.11222	1.15	0.10214
1.155	0.12751	1.155	0.07528
1.16	0.10712	1.16	0.10751
1.165	0.10712	1.165	0.0914
1.17	0.11222	1.17	0.09677
1.175	0.10712	1.175	0.08603
1.18	0.11222	1.18	0.09677
1.185	0.09693	1.185	0.09677
1.19	0.10712	1.19	0.07528
1.195	0.10202	1.195	0.08066
1.2	0.08673	1.2	0.0914
1.205	0.1326	1.205	0.09677
1.21	0.10712	1.21	0.08066
1.215	0.10712	1.215	0.08066
1.22	0.10202	1.22	0.08603
1.225	0.09693	1.225	0.08066
1.23	0.09183	1.23	0.08066
1.235	0.11222	1.235	0.08603
1.24	0.08163	1.24	0.08066
1.245	0.09693	1.245	0.06991
1.25	0.09183	1.25	0.08066
1.255	0.09693	1.255	0.0914
1.26	0.10202	1.26	0.08066
1.265	0.09693	1.265	0.08066
1.27	0.09183	1.27	0.06454
1.275	0.08163	1.275	0.07528
1.28	0.08163	1.28	0.07528
1.285	0.10202	1.285	0.06454
1.29	0.09693	1.29	0.06991
1.295	0.08163	1.295	0.06991
1.3	0.08163	1.3	0.06454
1.305	0.08163	1.305	0.08603
1.31	0.09693	1.31	0.07528
1.315	0.06634	1.315	0.06991
1.32	0.06634	1.32	0.08066
1.325	0.08163	1.325	0.05917
1.33	0.08163	1.33	0.06454
1.335	0.07654	1.335	0.06454
1.34	0.07654	1.34	0.06454
1.345	0.07654	1.345	0.08603
1.35	0.08163	1.35	0.06991
1.355	0.08163	1.355	0.06991
1.36	0.07654	1.36	0.08603
1.365	0.09693	1.365	0.06991
1.37	0.08673	1.37	0.06991
1.375	0.08163	1.375	0.0538
1.38	0.08163	1.38	0.05917
1.385	0.09183	1.385	0.05917
1.39	0.07654	1.39	0.08603
1.395	0.08163	1.395	0.04843
1.4	0.08163	1.4	0.08066
1.405	0.08163	1.405	0.06991
1.41	0.08673	1.41	0.06991
1.415	0.06125	1.415	0.0538
1.42	0.08163	1.42	0.0538
1.425	0.06634	1.425	0.05917
1.43	0.06125	1.43	0.05917
1.435	0.06125	1.435	0.05917
1.44	0.05105	1.44	0.07528
1.445	0.07144	1.445	0.0538
1.45	0.06634	1.45	0.06454
1.455	0.05615	1.455	0.05917
1.46	0.06634	1.46	0.04843
1.465	0.05615	1.465	0.06991
1.47	0.06634	1.47	0.0538
1.475	0.06125	1.475	0.04306
1.48	0.05615	1.48	0.08066
1.485	0.07654	1.485	0.06991
1.49	0.06634	1.49	0.05917
1.495	0.05615	1.495	0.05917
1.5	0.06634	1.5	0.05917
1.505	0.06125	1.505	0.0538
1.51	0.05105	1.51	0.0538
1.515	0.06634	1.515	0.0538
1.52	0.05105	1.52	0.07528
1.525	0.08163	1.525	0.05917
1.53	0.07144	1.53	0.04843
1.535	0.05615	1.535	0.06991
1.54	0.05615	1.54	0.04306
1.545	0.06634	1.545	0.0538
1.55	0.05615	1.55	0.04306
1.555	0.05615	1.555	0.04306
1.56	0.07144	1.56	0.0538
1.565	0.05615	1.565	0.04843
1.57	0.05615	1.57	0.0538
1.575	0.06125	1.575	0.03769
1.58	0.06125	1.58	0.03231
1.585	0.06125	1.585	0.0538
1.59	0.06125	1.59	0.03764
1.595	0.06125	1.595	0.0538
1.6	0.03576	1.6	0.06454
1.605	0.06634	1.605	0.04306
1.61	0.05615	1.61	0.04843
1.615	0.05105	1.615	0.04306
1.62	0.06125	1.62	0.04301
1.625	0.05105	1.625	0.05917
1.63	0.06125	1.63	0.04306
1.635	0.06125	1.635	0.0538
1.64	0.04086	1.64	0.0538
1.645	0.06125	1.645	0.0538
1.65	0.05615	1.65	0.05917
1.655	0.04086	1.655	0.04306
1.66	0.05615	1.66	0.04843
1.665	0.06125	1.665	0.03769
1.67	0.04086	1.67	0.04301
1.675	0.05615	1.675	0.04843
1.68	0.04596	1.68	0.05917
1.685	0.06125	1.685	0.04843
1.69	0.04596	1.69	0.0538
1.695	0.03576	1.695	0.04843
1.7	0.04591	1.7	0.04306
1.705	0.04596	1.705	0.03769
1.71	0.04596	1.71	0.04843
1.715	0.04596	1.715	0.04306
1.72	0.04086	1.72	0.0538
1.725	0.07144	1.725	0.03769
1.73	0.06125	1.73	0.04306
1.735	0.04086	1.735	0.0538
1.74	0.04596	1.74	0.04843
1.745	0.04086	1.745	0.03227
1.75	0.03576	1.75	0.0269
1.755	0.05105	1.755	0.04306
1.76	0.03576	1.76	0.06454
1.765	0.04596	1.765	0.06454
1.77	0.05615	1.77	0.04838
1.775	0.04086	1.775	0.03764
1.78	0.05105	1.78	0.03769
1.785	0.04591	1.785	0.05917
1.79	0.06125	1.79	0.04838
1.795	0.05615	1.795	0.03231
1.8	0.04596	1.8	0.0538
1.805	0.06634	1.805	0.04843
1.81	0.04086	1.81	0.04306
1.815	0.03576	1.815	0.04306
1.82	0.05105	1.82	0.04306
1.825	0.05105	1.825	0.03769
1.83	0.05105	1.83	0.02153
1.835	0.05105	1.835	0.04306
1.84	0.03576	1.84	0.04843
1.845	0.05105	1.845	0.0538
1.85	0.05105	1.85	0.04306
1.855	0.03576	1.855	0.04306
1.86	0.04596	1.86	0.0269
1.865	0.05105	1.865	0.0538
1.87	0.05105	1.87	0.04306
1.875	0.04596	1.875	0.03231
1.88	0.04086	1.88	0.06454
1.885	0.05105	1.885	0.03231
1.89	0.04596	1.89	0.03231
1.895	0.04086	1.895	0.04306
1.9	0.04596	1.9	0.03227
1.905	0.05105	1.905	0.04843
1.91	0.05615	1.91	0.03769
1.915	0.03062	1.915	0.06454
1.92	0.04086	1.92	0.06454
1.925	0.06125	1.925	0.02694
1.93	0.04596	1.93	0.03231
1.935	0.02043	1.935	0.04306
1.94	0.05105	1.94	0.01079
1.945	0.04596	1.945	0.03764
1.95	0.06125	1.95	0.03769
1.955	0.03062	1.955	0.0269
1.96	0.04086	1.96	0.03769
1.965	0.05615	1.965	0.03231
1.97	0.04086	1.97	0.04306
1.975	0.04596	1.975	0.02153
1.98	0.04086	1.98	0.04306
1.985	0.04596	1.985	0.04306
1.99	0.04596	1.99	0.0269
1.995	0.05105	1.995	0.03227
2	0.02553	2	0.04843
2.005	0.05615	2.005	0.04843
2.01	0.03572	2.01	0.03227
2.015	0.02553	2.015	0.03769
2.02	0.04591	2.02	0.04843
2.025	0.04596	2.025	0.03227
2.03	0.05105	2.03	0.03764
2.035	0.04596	2.035	0.0269
2.04	0.04086	2.04	0.05917
2.045	0.04596	2.045	0.04306
2.05	0.04086	2.05	0.04306
2.055	0.04086	2.055	0.03227
2.06	0.05105	2.06	0.03764
2.065	0.03576	2.065	0.03769
2.07	0.03062	2.07	0.03764
2.075	0.06125	2.075	0.03231
2.08	0.03576	2.08	0.04306
2.085	0.06125	2.085	0.04306
2.09	0.02553	2.09	0.03769
2.095	0.03576	2.095	0.04306
2.1	0.04082	2.1	0.01616
2.105	0.04086	2.105	0.04306
2.11	0.04596	2.11	0.03769
2.115	0.04086	2.115	0.04306
2.12	0.03572	2.12	0.04843
2.125	0.04596	2.125	0.03227
2.13	0.03576	2.13	0.04306
2.135	0.02557	2.135	0.03769
2.14	0.03066	2.14	0.04306
2.145	0.04086	2.145	0.03231
2.15	0.04086	2.15	0.03231
2.155	0.03576	2.155	0.04301
2.16	0.03062	2.16	0.03231
2.165	0.05615	2.165	0.03764
2.17	0.04086	2.17	0.03769
2.175	0.01533	2.175	0.03769
2.18	0.04591	2.18	0.03227
2.185	0.03576	2.185	0.04843
2.19	0.03576	2.19	0.02694
2.195	0.03062	2.195	0.02153
2.2	0.03066	2.2	0.04843
2.205	0.04596	2.205	0.04306
2.21	0.03576	2.21	0.04843
2.215	0.03066	2.215	0.04306
2.22	0.02557	2.22	0.04306
2.225	0.03576	2.225	0.02153
2.23	0.03576	2.23	0.02153
2.235	0.04086	2.235	0.03769
2.24	0.03062	2.24	0.04306
2.245	0.04596	2.245	0.03769
2.25	0.04086	2.25	0.03231
2.255	0.03062	2.255	0.02153
2.26	0.04082	2.26	0.03227
2.265	0.04086	2.265	0.0269
2.27	0.04086	2.27	0.03227
2.275	0.04086	2.275	0.0269
2.28	0.03066	2.28	0.04843
2.285	0.04596	2.285	0.03769
2.29	0.02553	2.29	0.03231
2.295	0.03572	2.295	0.03231
2.3	0.03062	2.3	0.03769
2.305	0.05105	2.305	0.03769
2.31	0.04086	2.31	0.0269
2.315	0.03062	2.315	0.04301
2.32	0.02553	2.32	0.04843
2.325	0.04596	2.325	0.02153
2.33	0.04086	2.33	0.02153
2.335	0.02553	2.335	0.04306
2.34	0.04086	2.34	0.02694
2.345	0.03576	2.345	0.03227
2.35	0.04086	2.35	0.04306
2.355	0.03572	2.355	0.03764
2.36	0.03066	2.36	0.03227
2.365	0.04596	2.365	0.03764
2.37	0.03062	2.37	0.03227
2.375	0.03066	2.375	0.02694
2.38	0.04596	2.38	0.0269
2.385	0.04086	2.385	0.03231
2.39	0.04086	2.39	0.03231
2.395	0.03576	2.395	0.02153
2.4	0.02043	2.4	0.04306
2.405	0.05105	2.405	0.04306
2.41	0.03066	2.41	0.02153
2.415	0.02553	2.415	0.03227
2.42	0.04086	2.42	0.0269
2.425	0.04086	2.425	0.03769
2.43	0.03576	2.43	0.04843
2.435	0.04086	2.435	0.02153
2.44	0.03066	2.44	0.03769
2.445	0.03066	2.445	0.04306
2.45	0.03062	2.45	0.03231
2.455	0.02557	2.455	0.0269
2.46	0.04086	2.46	0.0269
2.465	0.03066	2.465	0.04306
2.47	0.02553	2.47	0.02153
2.475	0.04086	2.475	0.03769
2.48	0.02043	2.48	0.0538
2.485	0.04086	2.485	0.03769
2.49	0.04082	2.49	0.0269
2.495	0.01024	2.495	0.03769
2.5	0.03572	2.5	0.03769
2.505	0.02553	2.505	0.03227
2.51	0.04596	2.51	0.04306
2.515	0.04086	2.515	0.01616
2.52	0.03066	2.52	0.06454
2.525	0.03576	2.525	0.04301
2.53	0.03062	2.53	0.03769
2.535	0.02553	2.535	0.03231
2.54	0.03066	2.54	0.03231
2.545	0.02553	2.545	0.02153
2.55	0.04086	2.55	0.04306
2.555	0.04082	2.555	0.0269
2.56	0.02553	2.56	0.04306
2.565	0.05105	2.565	0.04843
2.57	0.02553	2.57	0.03227
2.575	0.02043	2.575	0.0269
2.58	0.03062	2.58	0.03227
2.585	0.03572	2.585	0.04843
2.59	0.03572	2.59	0.04306
2.595	0.04082	2.595	0.0269
2.6	0.03066	2.6	0.03769
2.605	0.04086	2.605	0.03769
2.61	0.04596	2.61	0.02153
2.615	0.03062	2.615	0.02694
2.62	0.03062	2.62	0.04843
2.625	0.02553	2.625	0.04843
2.63	0.03572	2.63	0.01616
2.635	0.02043	2.635	0.0269
2.64	0.01533	2.64	0.0538
2.645	0.03576	2.645	0.03769
2.65	0.03062	2.65	0.03769
2.655	0.03066	2.655	0.03231
2.66	0.04086	2.66	0.0269
2.665	0.02043	2.665	0.03227
2.67	0.03576	2.67	0.0269
2.675	0.04086	2.675	0.0269
2.68	0.03066	2.68	0.04843
2.685	0.03576	2.685	0.03769
2.69	0.03576	2.69	0.02694
2.695	0.03066	2.695	0.03227
2.7	0.03576	2.7	0.0269
2.705	0.03572	2.705	0.03227
2.71	0.04086	2.71	0.0269
2.715	0.03066	2.715	0.04306
2.72	0.02553	2.72	0.04843
2.725	0.04596	2.725	0.03227
2.73	0.02553	2.73	0.03231
2.735	0.04086	2.735	0.02153
2.74	0.03572	2.74	0.01616
2.745	0.03572	2.745	0.03764
2.75	0.04086	2.75	0.0269
2.755	0.04086	2.755	0.03231
2.76	0.03576	2.76	0.03231
2.765	0.03066	2.765	0.04843
2.77	0.03062	2.77	0.03231
2.775	0.04086	2.775	0.0269
2.78	0.04086	2.78	0.04306
2.785	0.03572	2.785	0.04843
2.79	0.03576	2.79	0.0269
2.795	0.03062	2.795	0.0269
2.8	0.02553	2.8	0.04843
2.805	0.04596	2.805	0.04306
2.81	0.04086	2.81	0.0269
2.815	0.03572	2.815	0.04306
2.82	0.03062	2.82	0.03769
2.825	0.04086	2.825	0.03769
2.83	0.04086	2.83	0.03227
2.835	0.03576	2.835	0.03227
2.84	0.03576	2.84	0.04843
2.845	0.04086	2.845	0.03227
2.85	0.02553	2.85	0.04306
2.855	0.02557	2.855	0.03227
2.86	0.03576	2.86	0.04306
2.865	0.03066	2.865	0.03227
2.87	0.02553	2.87	0.03769
2.875	0.03576	2.875	0.03227
2.88	0.02043	2.88	0.03764
2.885	0.04596	2.885	0.04306
2.89	0.03062	2.89	0.03769
2.895	0.02043	2.895	0.04306
2.9	0.02553	2.9	0.02153
2.905	0.02553	2.905	0.03227
2.91	0.03576	2.91	0.02694
2.915	0.01533	2.915	0.03769
2.92	0.02553	2.92	0.04306
2.925	0.03066	2.925	0.0269
2.93	0.02553	2.93	0.03769
2.935	0.01533	2.935	0.03227
2.94	0.03576	2.94	0.02694
2.945	0.03066	2.945	0.06454
2.95	0.02553	2.95	0.04843
2.955	0.02553	2.955	0.02153
2.96	0.02553	2.96	0.03769
2.965	0.03576	2.965	0.0538
2.97	0.03062	2.97	0.0269
2.975	0.04086	2.975	0.02153
2.98	0.05105	2.98	0.03227
2.985	0.03062	2.985	0.0538
2.99	0.03576	2.99	0.01616
2.995	0.03576	2.995	0.03769
3	0.02553	3	0.0538
3.005	0.03576	3.005	0.03769
3.01	0.04086	3.01	0.02694
3.015	0.02043	3.015	0.03227
3.02	0.03062	3.02	0.03769
3.025	0.03066	3.025	0.03231
3.03	0.02553	3.03	0.02153
3.035	0.03062	3.035	0.04301
3.04	0.03066	3.04	0.04306
3.045	0.03576	3.045	0.03231
3.05	0.03576	3.05	0.03231
3.055	0.02553	3.055	0.04306
3.06	0.03572	3.06	0.0269
3.065	0.03576	3.065	0.03227
3.07	0.04591	3.07	0.04301
3.075	0.04596	3.075	0.03231
3.08	0.03576	3.08	0.04306
3.085	0.02553	3.085	0.03769
3.09	0.04086	3.09	0.02694
3.095	0.02553	3.095	0.0269
3.1	0.04596	3.1	0.03227
3.105	0.02043	3.105	0.03231
3.11	0.03066	3.11	0.03769
3.115	0.03062	3.115	0.02153
3.12	0.01024	3.12	0.04843
3.125	0.04086	3.125	0.03227
3.13	0.03062	3.13	0.0269
3.135	0.02043	3.135	0.03769
3.14	0.04082	3.14	0.0269
3.145	0.04086	3.145	0.0538
3.15	0.03576	3.15	0.03764
3.155	0.03062	3.155	0.03227
3.16	0.03576	3.16	0.04843
3.165	0.03576	3.165	0.03769
3.17	0.02557	3.17	0.03769
3.175	0.02043	3.175	0.02153
3.18	0.02553	3.18	0.04306
3.185	0.02553	3.185	0.03769
3.19	0.02553	3.19	0.01079
3.195	0.03572	3.195	0.04843
3.2	0.01019	3.2	0.0538
3.205	0.04596	3.205	0.03769
3.21	0.02553	3.21	0.01616
3.215	0.03576	3.215	0.03769
3.22	0.03062	3.22	0.01616
3.225	0.02553	3.225	0.03764
3.23	0.04086	3.23	0.03764
3.235	0.03576	3.235	0.03764
3.24	0.03066	3.24	0.03769
3.245	0.03576	3.245	0.0269
3.25	0.03066	3.25	0.04306
3.255	0.01533	3.255	0.02694
3.26	0.03576	3.26	0.0269
3.265	0.02553	3.265	0.04843
3.27	0.02553	3.27	0.0269
3.275	0.03572	3.275	0.04306
3.28	0.02043	3.28	0.03769
3.285	0.04596	3.285	0.04306
3.29	0.03572	3.29	0.04306
3.295	0.01533	3.295	0.0269
3.3	0.02553	3.3	0.02153
3.305	0.03576	3.305	0.03227
3.31	0.03066	3.31	0.04306
3.315	0.04086	3.315	0.03227
3.32	0.03066	3.32	0.04306
3.325	0.03576	3.325	0.03764
3.33	0.03066	3.33	0.03764
3.335	0.02043	3.335	0.0269
3.34	0.03576	3.34	0.03227
3.345	0.04086	3.345	0.03227
3.35	0.02553	3.35	0.01616
3.355	0.02557	3.355	0.03764
3.36	0.01533	3.36	0.04306
3.365	0.03576	3.365	0.04306
3.37	0.02553	3.37	0.04306
3.375	0.03062	3.375	0.02153
3.38	0.03576	3.38	0.03231
3.385	0.03066	3.385	0.02153
3.39	0.03066	3.39	0.02153
3.395	0.03062	3.395	0.0269
3.4	0.02553	3.4	0.05917
3.405	0.04086	3.405	0.03769
3.41	0.03062	3.41	0.03769
3.415	0.03062	3.415	0.03231
3.42	0.03576	3.42	0.04843
3.425	0.03576	3.425	0.0269
3.43	0.03062	3.43	0.0269
3.435	0.04086	3.435	0.03769
3.44	0.02557	3.44	0.03769
3.445	0.04086	3.445	0.03227
3.45	0.02553	3.45	0.03769
3.455	0.01533	3.455	0.04306
3.46	0.02043	3.46	0.01616
3.465	0.02553	3.465	0.03227
3.47	0.04596	3.47	0.03764
3.475	0.04596	3.475	0.02153
3.48	0.02557	3.48	0.03769
3.485	0.02557	3.485	0.03764
3.49	0.02553	3.49	0.04306
3.495	0.02043	3.495	0.04306
3.5	0.03066	3.5	0.03769
3.505	0.02553	3.505	0.03231
3.51	0.02553	3.51	0.01616
3.515	0.04086	3.515	0.03227
3.52	0.02553	3.52	0.03769
3.525	0.04596	3.525	0.03769
3.53	0.02553	3.53	0.03769
3.535	0.02043	3.535	0.02153
3.54	0.02553	3.54	0.03764
3.545	0.02553	3.545	0.04306
3.55	0.03576	3.55	0.0538
3.555	0.03066	3.555	0.0269
3.56	0.02553	3.56	0.0538
3.565	0.03576	3.565	0.03769
3.57	0.02553	3.57	0.03231
3.575	0.03062	3.575	0.03227
3.58	0.03576	3.58	0.03227
3.585	0.03576	3.585	0.04306
3.59	0.02553	3.59	0.01616
3.595	0.03066	3.595	0.03769
3.6	0.02553	3.6	0.03769
3.605	0.03066	3.605	0.03227
3.61	0.03572	3.61	0.03764
3.615	0.03062	3.615	0.03227
3.62	0.02553	3.62	0.02153
3.625	0.03066	3.625	0.03227
3.63	0.03576	3.63	0.0269
3.635	0.03066	3.635	0.03231
3.64	0.02557	3.64	0.04306
3.645	0.03576	3.645	0.03227
3.65	0.03066	3.65	0.03769
3.655	0.03066	3.655	0.02694
3.66	0.03576	3.66	0.03231
3.665	0.02553	3.665	0.03227
3.67	0.02553	3.67	0.04306
3.675	0.03576	3.675	0.01079
3.68	0.01533	3.68	0.04843
3.685	0.03572	3.685	0.03764
3.69	0.03066	3.69	0.04843
3.695	0.03062	3.695	0.02153
3.7	0.03066	3.7	0.03227
3.705	0.02553	3.705	0.04306
3.71	0.03066	3.71	0.0269
3.715	0.04086	3.715	0.01079
3.72	0.01533	3.72	0.0538
3.725	0.03066	3.725	0.04306
3.73	0.02553	3.73	0.03769
3.735	0.03066	3.735	0.02153
3.74	0.03576	3.74	0.0269
3.745	0.03576	3.745	0.0269
3.75	0.03062	3.75	0.02153
3.755	0.02043	3.755	0.0269
3.76	0.01533	3.76	0.0538
3.765	0.03066	3.765	0.03227
3.77	0.02553	3.77	0.03764
3.775	0.03066	3.775	0.0269
3.78	0.02553	3.78	0.02153
3.785	0.02553	3.785	0.03227
3.79	0.02043	3.79	0.02153
3.795	0.03572	3.795	0.0269
3.8	0.02043	3.8	0.04843
3.805	0.03066	3.805	0.03769
3.81	0.03576	3.81	0.03764
3.815	0.02043	3.815	0.0538
3.82	0.02043	3.82	0.02153
3.825	0.03066	3.825	0.03227
3.83	0.02557	3.83	0.0269
3.835	0.03066	3.835	0.0538
3.84	0.02043	3.84	0.03231
3.845	0.04596	3.845	0.03231
3.85	0.03066	3.85	0.04306
3.855	0.01024	3.855	0.03769
3.86	0.03572	3.86	0.00541
3.865	0.02553	3.865	0.04838
3.87	0.03066	3.87	0.03227
3.875	0.03062	3.875	0.01079
3.88	0.01533	3.88	0.03769
3.885	0.04086	3.885	0.03227
3.89	0.02557	3.89	0.03769
3.895	0.02557	3.895	0.01079
3.9	0.03576	3.9	0.03227
3.905	0.02553	3.905	0.03769
3.91	0.03066	3.91	0.01616
3.915	0.02553	3.915	0.03227
3.92	0.00514	3.92	0.05917
3.925	0.03576	3.925	0.02694
3.93	0.02553	3.93	0.03227
3.935	0.02043	3.935	0.03231
3.94	0.03062	3.94	0.03227
3.945	0.02043	3.945	0.03227
3.95	0.03062	3.95	0.03764
3.955	0.04596	3.955	0.03764
3.96	0.03062	3.96	0.0538
3.965	0.04086	3.965	0.03769
3.97	0.04086	3.97	0.04843
3.975	0.02043	3.975	0.02694
3.98	0.04086	3.98	0.03231
3.985	0.02553	3.985	0.02153
3.99	0.02553	3.99	0.0269
3.995	0.03572	3.995	0.03764
4	0.01533	4	0.03769
4.005	0.05105	4.005	0.03231
4.01	0.02553	4.01	0.0269
4.015	0.02043	4.015	0.0269
4.02	0.03066	4.02	0.03231
4.025	0.02553	4.025	0.03769
4.03	0.03066	4.03	0.03764
4.035	0.03066	4.035	0.01616
4.04	0.02557	4.04	0.0538
4.045	0.03576	4.045	0.0269
4.05	0.01533	4.05	0.04306
4.055	0.02043	4.055	0.0269
4.06	0.03062	4.06	0.03227
4.065	0.03062	4.065	0.03769
4.07	0.02557	4.07	0.0269
4.075	0.02553	4.075	0.0269
4.08	0.01533	4.08	0.04306
4.085	0.04086	4.085	0.03769
4.09	0.03576	4.09	0.02153
4.095	0.02553	4.095	0.02153
4.1	0.03572	4.1	0.02694
4.105	0.02553	4.105	0.04843
4.11	0.02553	4.11	0.03227
4.115	0.03572	4.115	0.01616
4.12	0.03066	4.12	0.03231
4.125	0.03572	4.125	0.03769
4.13	0.03066	4.13	0.02153
4.135	0.02043	4.135	0.03769
4.14	0.03062	4.14	0.0269
4.145	0.03576	4.145	0.03227
4.15	0.03066	4.15	0.01616
4.155	0.03062	4.155	0.0269
4.16	0.02043	4.16	0.04306
4.165	0.03576	4.165	0.03769
4.17	0.02553	4.17	0.03769
4.175	0.02043	4.175	0.03231
4.18	0.03576	4.18	0.02153
4.185	0.03062	4.185	0.03764
4.19	0.03576	4.19	0.03764
4.195	0.02043	4.195	0.03769
4.2	0.01533	4.2	0.0538
4.205	0.04086	4.205	0.03227
4.21	0.03062	4.21	0.03769
4.215	0.01533	4.215	0.03769
4.22	0.03576	4.22	0.03769
4.225	0.04086	4.225	0.02153
4.23	0.02043	4.23	0.03769
4.235	0.02043	4.235	0.04843
4.24	0.01024	4.24	0.04306
4.245	0.04086	4.245	0.03231
4.25	0.03576	4.25	0.04306
4.255	0.01533	4.255	0.02153
4.26	0.03572	4.26	0.0269
4.265	0.03062	4.265	0.03769
4.27	0.02553	4.27	0.03227
4.275	0.03576	4.275	0.02153
4.28	0.03576	4.28	0.0538
4.285	0.02557	4.285	0.04306
4.29	0.04086	4.29	0.03227
4.295	0.01533	4.295	0.02153
4.3	0.02043	4.3	0.04306
4.305	0.03062	4.305	0.02694
4.31	0.02553	4.31	0.01616
4.315	0.03576	4.315	0.03227
4.32	0.01533	4.32	0.04843
4.325	0.03066	4.325	0.03231
4.33	0.03062	4.33	0.03769
4.335	0.02043	4.335	0.02153
4.34	0.03062	4.34	0.02153
4.345	0.04086	4.345	0.03231
4.35	0.03576	4.35	0.03764
4.355	0.04086	4.355	0.03231
4.36	0.03062	4.36	0.03231
4.365	0.03066	4.365	0.04306
4.37	0.03062	4.37	0.03231
4.375	0.02553	4.375	0.03231
4.38	0.04082	4.38	0.0269
4.385	0.01533	4.385	0.03231
4.39	0.02043	4.39	0.0269
4.395	0.03572	4.395	0.03764
4.4	0.01533	4.4	0.03769
4.405	0.04596	4.405	0.03769
4.41	0.03576	4.41	0.0269
4.415	0.02043	4.415	0.0269
4.42	0.03062	4.42	0.01616
4.425	0.03576	4.425	0.03769
4.43	0.02553	4.43	0.04306
4.435	0.03576	4.435	0.01616
4.44	0.03066	4.44	0.04843
4.445	0.03576	4.445	0.0269
4.45	0.01533	4.45	0.02694
4.455	0.02043	4.455	0.0269
4.46	0.03576	4.46	0.03231
4.465	0.02553	4.465	0.03769
4.47	0.02557	4.47	0.03227
4.475	0.02553	4.475	0.03231
4.48	0.02043	4.48	0.04306
4.485	0.03576	4.485	0.0538
4.49	0.03576	4.49	0.03227
4.495	0.03066	4.495	0.02153
4.5	0.03062	4.5	0.03231
4.505	0.03062	4.505	0.0269
4.51	0.03576	4.51	0.04301
4.515	0.04086	4.515	0.00541
4.52	0.02043	4.52	0.03769
4.525	0.03066	4.525	0.03764
4.53	0.03062	4.53	0.03231
4.535	0.02557	4.535	0.04306
4.54	0.02553	4.54	0.03227
4.545	0.03066	4.545	0.02153
4.55	0.03576	4.55	0.02694
4.555	0.04086	4.555	0.0269
4.56	0.02043	4.56	0.04306
4.565	0.03066	4.565	0.03231
4.57	0.03572	4.57	0.02153
4.575	0.02043	4.575	0.03227
4.58	0.04082	4.58	0.0269
4.585	0.02553	4.585	0.04301
4.59	0.03576	4.59	0.03227
4.595	0.04086	4.595	0.01616
4.6	0.03576	4.6	0.04306
4.605	0.04596	4.605	0.03227
4.61	0.02557	4.61	0.0269
4.615	0.03062	4.615	0.04306
4.62	0.04596	4.62	0.02153
4.625	0.03576	4.625	0.0269
4.63	0.03576	4.63	0.02153
4.635	0.03066	4.635	0.04306
4.64	0.01024	4.64	0.04306
4.645	0.04596	4.645	0.03769
4.65	0.03062	4.65	0.03769
4.655	0.02043	4.655	0.03231
4.66	0.03066	4.66	0.01616
4.665	0.03066	4.665	0.0538
4.67	0.04086	4.67	0.0269
4.675	0.03062	4.675	0.02153
4.68	0.03062	4.68	0.04843
4.685	0.03576	4.685	0.03764
4.69	0.03576	4.69	0.0269
4.695	0.02043	4.695	0.03769
4.7	0.03576	4.7	0.0269
4.705	0.01533	4.705	0.03769
4.71	0.03572	4.71	0.01074
4.715	0.02553	4.715	0.0269
4.72	0.01533	4.72	0.04843
4.725	0.04086	4.725	0.0269
4.73	0.03062	4.73	0.0269
4.735	0.02553	4.735	0.03769
4.74	0.03066	4.74	0.02153
4.745	0.03066	4.745	0.03764
4.75	0.02553	4.75	0.03769
4.755	0.03062	4.755	0.02153
4.76	0.02553	4.76	0.04843
4.765	0.03066	4.765	0.02153
4.77	0.01533	4.77	0.03231
4.775	0.01533	4.775	0.02153
4.78	0.03576	4.78	0.0269
4.785	0.02553	4.785	0.03231
4.79	0.02557	4.79	0.01616
4.795	0.02043	4.795	0.0269
4.8	0.01024	4.8	0.03769
4.805	0.04086	4.805	0.03769
4.81	0.02043	4.81	0.0269
4.815	0.02043	4.815	0.0269
4.82	0.03062	4.82	0.0269
4.825	0.03062	4.825	0.0269
4.83	0.03062	4.83	0.03227
4.835	0.03062	4.835	0.02153
4.84	0.02043	4.84	0.04843
4.845	0.03576	4.845	0.0269
4.85	0.02553	4.85	0.03769
4.855	0.02043	4.855	0.03231
4.86	0.02553	4.86	0.01079
4.865	0.02557	4.865	0.03769
4.87	0.01533	4.87	0.03227
4.875	0.03066	4.875	0.02153
4.88	0.02043	4.88	0.04843
4.885	0.03576	4.885	0.03231
4.89	0.02553	4.89	0.03769
4.895	0.02043	4.895	0.0269
4.9	0.03066	4.9	0.0269
4.905	0.02553	4.905	0.0269
4.91	0.03572	4.91	0.01616
4.915	0.02553	4.915	0.03227
4.92	0.02043	4.92	0.04843
4.925	0.03576	4.925	0.01616
4.93	0.02043	4.93	0.04306
4.935	0.02553	4.935	0.03231
4.94	0.03066	4.94	0.03231
4.945	0.03066	4.945	0.04306
4.95	0.03066	4.95	0.02153
4.955	0.04086	4.955	0.04306
4.96	0.02553	4.96	0.0269
4.965	0.03576	4.965	0.03231
4.97	0.02043	4.97	0.04306
4.975	0.02043	4.975	0.0269
4.98	0.02043	4.98	0.02153
4.985	0.03572	4.985	0.03764
4.99	0.03066	4.99	0.0269
4.995	0.03576	4.995	0.03231
5	0.02553	5	0.04306
5.005	0.04596	5.005	0.03764
5.01	0.03576	5.01	0.03769
5.015	0.01024	5.015	0.0269
5.02	0.03066	5.02	0.04843
5.025	0.02043	5.025	0.0269
5.03	0.01533	5.03	0.0269
5.035	0.02553	5.035	0.04306
5.04	0.02553	5.04	0.03769
5.045	0.04086	5.045	0.03231
5.05	0.02043	5.05	0.0269
5.055	0.02553	5.055	0.03231
5.06	0.03576	5.06	0.0269
5.065	0.02553	5.065	0.03227
5.07	0.03576	5.07	0.03227
5.075	0.03066	5.075	0.0269
5.08	0.01024	5.08	0.04843
5.085	0.04086	5.085	0.03769
5.09	0.03576	5.09	0.0269
5.095	0.02043	5.095	0.0269
5.1	0.02043	5.1	0.0269
5.105	0.02043	5.105	0.02153
5.11	0.03066	5.11	0.01616
5.115	0.02043	5.115	0.03227
5.12	0.02553	5.12	0.04306
5.125	0.03576	5.125	0.03227
5.13	0.02043	5.13	0.03769
5.135	0.02043	5.135	0.0269
5.14	0.03066	5.14	0.02694
5.145	0.03572	5.145	0.02694
5.15	0.03576	5.15	0.03227
5.155	0.04082	5.155	0.0269
5.16	0.02553	5.16	0.0538
5.165	0.03066	5.165	0.04306
5.17	0.02043	5.17	0.03769
5.175	0.01533	5.175	0.0269
5.18	0.03576	5.18	0.0269
5.185	0.03576	5.185	0.03227
5.19	0.02553	5.19	0.0269
5.195	0.04596	5.195	0.02153
5.2	0.01533	5.2	0.04306
5.205	0.03576	5.205	0.02153
5.21	0.03066	5.21	0.0269
5.215	0.02043	5.215	0.01616
5.22	0.03062	5.22	0.02153
5.225	0.02553	5.225	0.03227
5.23	0.04086	5.23	0.03227
5.235	0.03066	5.235	0.03227
5.24	0.03576	5.24	0.03227
5.245	0.03576	5.245	0.03769
5.25	0.01533	5.25	0.03231
5.255	0.02043	5.255	0.0269
5.26	0.03576	5.26	0.02694
5.265	0.02553	5.265	0.0269
5.27	0.02553	5.27	0.0269
5.275	0.03062	5.275	0.0269
5.28	0.02553	5.28	0.04306
5.285	0.03066	5.285	0.04306
5.29	0.03062	5.29	0.0269
5.295	0.03062	5.295	0.01616
5.3	0.03066	5.3	0.03227
5.305	0.02557	5.305	0.03764
5.31	0.03062	5.31	0.01616
5.315	0.03062	5.315	0.03769
5.32	0.02043	5.32	0.04843
5.325	0.03066	5.325	0.03227
5.33	0.03576	5.33	0.03769
5.335	0.02043	5.335	0.03231
5.34	0.02043	5.34	0.04843
5.345	0.02553	5.345	0.0269
5.35	0.04086	5.35	0.03227
5.355	0.03062	5.355	0.03769
5.36	0.02043	5.36	0.03769
5.365	0.03576	5.365	0.03231
5.37	0.02043	5.37	0.03769
5.375	0.02043	5.375	0.0269
5.38	0.02553	5.38	0.02153
5.385	0.03572	5.385	0.04306
5.39	0.03576	5.39	0.03231
5.395	0.04596	5.395	0.03769
5.4	0.01019	5.4	0.04306
5.405	0.03576	5.405	0.02694
5.41	0.03066	5.41	0.0269
5.415	0.03062	5.415	0.02153
5.42	0.02553	5.42	0.0269
5.425	0.03062	5.425	0.01616
5.43	0.02557	5.43	0.03227
5.435	0.02553	5.435	0.03764
5.44	0.01533	5.44	0.04843
5.445	0.04086	5.445	0.03231
5.45	0.02553	5.45	0.03769
5.455	0.02553	5.455	0.0269
5.46	0.04086	5.46	0.0269
5.465	0.02553	5.465	0.03227
5.47	0.03066	5.47	0.03227
5.475	0.04086	5.475	0.0269
5.48	0.02043	5.48	0.03227
5.485	0.03066	5.485	0.04306
5.49	0.02553	5.49	0.02694
5.495	0.02553	5.495	0.03769
5.5	0.03066	5.5	0.0269
5.505	0.03062	5.505	0.0269
5.51	0.02043	5.51	0.01616
5.515	0.02553	5.515	0.04306
5.52	0.01533	5.52	0.04306
5.525	0.04596	5.525	0.03231
5.53	0.02553	5.53	0.0269
5.535	0.01024	5.535	0.02694
5.54	0.03062	5.54	0.01616
5.545	0.02553	5.545	0.03764
5.55	0.03062	5.55	0.03227
5.555	0.04086	5.555	0.03769
5.56	0.02557	5.56	0.04306
5.565	0.04086	5.565	0.03231
5.57	0.03576	5.57	0.03231
5.575	0.01024	5.575	0.03231
5.58	0.02553	5.58	0.03227
5.585	0.03576	5.585	0.03231
5.59	0.01533	5.59	0.02153
5.595	0.03062	5.595	0.03769
5.6	0.01024	5.6	0.03769
5.605	0.04596	5.605	0.03231
5.61	0.03062	5.61	0.03227
5.615	0.01533	5.615	0.02694
5.62	0.03576	5.62	0.03227
5.625	0.02553	5.625	0.03227
5.63	0.03576	5.63	0.03231
5.635	0.02553	5.635	0.0269
5.64	0.03066	5.64	0.0538
5.645	0.03062	5.645	0.02153
5.65	0.03066	5.65	0.03231
5.655	0.02043	5.655	0.0269
5.66	0.02553	5.66	0.02153
5.665	0.02553	5.665	0.03227
5.67	0.01533	5.67	0.02153
5.675	0.03062	5.675	0.0269
5.68	0.03066	5.68	0.03769
5.685	0.04596	5.685	0.03769
5.69	0.03066	5.69	0.04306
5.695	0.02553	5.695	0.01079
5.7	0.04086	5.7	0.03231
5.705	0.02043	5.705	0.0269
5.71	0.03572	5.71	0.03227
5.715	0.03066	5.715	0.01616
5.72	0.03576	5.72	0.0538
5.725	0.04086	5.725	0.02153
5.73	0.02553	5.73	0.03231
5.735	0.02043	5.735	0.03231
5.74	0.03062	5.74	0.03769
5.745	0.02553	5.745	0.02694
5.75	0.03066	5.75	0.02153
5.755	0.02557	5.755	0.03764
5.76	0.01533	5.76	0.04306
5.765	0.04086	5.765	0.03231
5.77	0.01533	5.77	0.03231
5.775	0.02553	5.775	0.03764
5.78	0.02553	5.78	0.02153
5.785	0.02553	5.785	0.04843
5.79	0.04086	5.79	0.03769
5.795	0.02553	5.795	0.04306
5.8	0.02043	5.8	0.05917
5.805	0.03576	5.805	0.03769
5.81	0.02553	5.81	0.02694
5.815	0.01533	5.815	0.04306
5.82	0.03062	5.82	0.04306
5.825	0.03062	5.825	0.03227
5.83	0.03062	5.83	0.02153
5.835	0.02557	5.835	0.03231
5.84	0.02043	5.84	0.04306
5.845	0.04086	5.845	0.04306
5.85	0.04086	5.85	0.0269
5.855	0.02553	5.855	0.02153
5.86	0.02553	5.86	0.0269
5.865	0.03062	5.865	0.03227
5.87	0.03572	5.87	0.0269
5.875	0.03062	5.875	0.02153
5.88	0.02043	5.88	0.03769
5.885	0.03576	5.885	0.0269
5.89	0.02553	5.89	0.03769
5.895	0.02043	5.895	0.03769
5.9	0.02553	5.9	0.04843
5.905	0.02553	5.905	0.03764
5.91	0.04596	5.91	0.0269
5.915	0.02553	5.915	0.01079
5.92	0.01533	5.92	0.04306
5.925	0.04086	5.925	0.03769
5.93	0.03066	5.93	0.04306
5.935	0.02043	5.935	0.04306
5.94	0.02553	5.94	0.03764
5.945	0.03572	5.945	0.0269
5.95	0.03576	5.95	0.04306
5.955	0.03576	5.955	0.0269
5.96	0.02553	5.96	0.04843
5.965	0.04086	5.965	0.02694
5.97	0.03066	5.97	0.03769
5.975	0.03576	5.975	0.01616
5.98	0.03066	5.98	0.04306
5.985	0.02043	5.985	0.03227
5.99	0.02043	5.99	0.01079
5.995	0.02553	5.995	0.03231
6	0.01533	6	0.04843
6.005	0.05105	6.005	0.02694
6.01	0.03062	6.01	0.03231
6.015	0.02043	6.015	0.04306
6.02	0.03062	6.02	0.03769
6.025	0.02553	6.025	0.03764
6.03	0.01024	6.03	0.0269
6.035	0.03576	6.035	0.03231
6.04	0.03066	6.04	0.04306
6.045	0.03066	6.045	0.03227
6.05	0.02043	6.05	0.03231
6.055	0.02557	6.055	0.03769
6.06	0.03066	6.06	0.0269
6.065	0.02043	6.065	0.04306
6.07	0.02553	6.07	0.02153
6.075	0.02553	6.075	0.03764
6.08	0.01024	6.08	0.0269
6.085	0.03576	6.085	0.03769
6.09	0.03062	6.09	0.03764
6.095	0.02553	6.095	0.03227
6.1	0.02553	6.1	0.0269
6.105	0.02557	6.105	0.03769
6.11	0.02553	6.11	0.01616
6.115	0.03576	6.115	0.03769
6.12	0.03576	6.12	0.03769
6.125	0.04086	6.125	0.03227
6.13	0.03066	6.13	0.03769
6.135	0.01024	6.135	0.03769
6.14	0.02553	6.14	0.03231
6.145	0.03062	6.145	0.0269
6.15	0.02043	6.15	0.02153
6.155	0.03576	6.155	0.03769
6.16	0.02553	6.16	0.0538
6.165	0.04086	6.165	0.03769
6.17	0.03066	6.17	0.03227
6.175	0.02043	6.175	0.01616
6.18	0.04082	6.18	0.02153
6.185	0.02553	6.185	0.06454
6.19	0.03066	6.19	0.03769
6.195	0.02553	6.195	0.02153
6.2	0.03066	6.2	0.0538
6.205	0.02553	6.205	0.03231
6.21	0.03062	6.21	0.03231
6.215	0.02043	6.215	0.03231
6.22	0.03066	6.22	0.0269
6.225	0.03066	6.225	0.0269
6.23	0.02553	6.23	0.0269
6.235	0.03066	6.235	0.03764
6.24	0.02043	6.24	0.03769
6.245	0.04086	6.245	0.02153
6.25	0.02043	6.25	0.04843
6.255	0.02043	6.255	0.02153
6.26	0.04082	6.26	0.03231
6.265	0.03062	6.265	0.03231
6.27	0.03572	6.27	0.03227
6.275	0.04596	6.275	0.03227
6.28	0.02553	6.28	0.0538
6.285	0.02557	6.285	0.03764
6.29	0.03062	6.29	0.0538
6.295	0.02043	6.295	0.01616
6.3	0.02557	6.3	0.04843
6.305	0.03062	6.305	0.03769
6.31	0.02043	6.31	0.01616
6.315	0.02043	6.315	0.03227
6.32	0.02043	6.32	0.04306
6.325	0.03576	6.325	0.04306
6.33	0.02553	6.33	0.03769
6.335	0.02553	6.335	0.01616
6.34	0.02553	6.34	0.01616
6.345	0.03576	6.345	0.0269
6.35	0.03062	6.35	0.0269
6.355	0.03066	6.355	0.01616
6.36	0.02557	6.36	0.04843
6.365	0.03576	6.365	0.03769
6.37	0.03066	6.37	0.03231
6.375	0.02043	6.375	0.0269
6.38	0.02553	6.38	0.03231
6.385	0.02553	6.385	0.03769
6.39	0.01533	6.39	0.02153
6.395	0.04086	6.395	0.01079
6.4	0.02043	6.4	0.03769
6.405	0.03576	6.405	0.0269
6.41	0.02553	6.41	0.02153
6.415	0.02043	6.415	0.04306
6.42	0.02553	6.42	0.0269
6.425	0.03066	6.425	0.02153
6.43	0.03066	6.43	0.0269
6.435	0.04086	6.435	0.04306
6.44	0.02043	6.44	0.04306
6.445	0.03066	6.445	0.03769
6.45	0.02043	6.45	0.03231
6.455	0.03062	6.455	0.03764
6.46	0.03066	6.46	0.0269
6.465	0.03062	6.465	0.0269
6.47	0.02553	6.47	0.02153
6.475	0.02553	6.475	0.03231
6.48	0.02553	6.48	0.04306
6.485	0.04596	6.485	0.04306
6.49	0.03066	6.49	0.03227
6.495	0.01533	6.495	0.03231
6.5	0.02557	6.5	0.03769
6.505	0.02553	6.505	0.03227
6.51	0.03576	6.51	0.03227
6.515	0.04086	6.515	0.01616
6.52	0.01533	6.52	0.04843
6.525	0.03576	6.525	0.03769
6.53	0.03576	6.53	0.03231
6.535	0.01024	6.535	0.0269
6.54	0.03576	6.54	0.03231
6.545	0.02553	6.545	0.03227
6.55	0.02553	6.55	0.0269
6.555	0.03062	6.555	0.03764
6.56	0.01533	6.56	0.04306
6.565	0.04086	6.565	0.04306
6.57	0.03572	6.57	0.03769
6.575	0.02553	6.575	0.02694
6.58	0.03062	6.58	0.0269
6.585	0.02043	6.585	0.0269
6.59	0.02553	6.59	0.0269
6.595	0.02553	6.595	0.01616
6.6	0.03062	6.6	0.04843
6.605	0.02557	6.605	0.0269
6.61	0.02043	6.61	0.03231
6.615	0.02043	6.615	0.02694
6.62	0.02553	6.62	0.03231
6.625	0.03066	6.625	0.03227
6.63	0.02043	6.63	0.03769
6.635	0.02043	6.635	0.0269
6.64	0.01533	6.64	0.04306
6.645	0.03576	6.645	0.03227
6.65	0.03062	6.65	0.03769
6.655	0.03062	6.655	0.04306
6.66	0.04596	6.66	0.01616
6.665	0.03572	6.665	0.04306
6.67	0.03576	6.67	0.02153
6.675	0.03062	6.675	0.02694
6.68	0.03066	6.68	0.03769
6.685	0.03066	6.685	0.02694
6.69	0.02043	6.69	0.03227
6.695	0.01024	6.695	0.03231
6.7	0.03576	6.7	0.03231
6.705	0.02043	6.705	0.02694
6.71	0.04086	6.71	0.02153
6.715	0.03576	6.715	0.02153
6.72	0.02553	6.72	0.04306
6.725	0.04596	6.725	0.0269
6.73	0.02043	6.73	0.03227
6.735	0.02043	6.735	0.03231
6.74	0.03066	6.74	0.02153
6.745	0.02553	6.745	0.04306
6.75	0.01533	6.75	0.0269
6.755	0.02043	6.755	0.0269
6.76	0.02557	6.76	0.04306
6.765	0.03066	6.765	0.03764
6.77	0.03066	6.77	0.0269
6.775	0.01024	6.775	0.01616
6.78	0.03572	6.78	0.03231
6.785	0.03576	6.785	0.0269
6.79	0.03066	6.79	0.01616
6.795	0.03576	6.795	0.03764
6.8	0.01533	6.8	0.04843
6.805	0.03576	6.805	0.01079
6.81	0.04596	6.81	0.02153
6.815	0.02043	6.815	0.03231
6.82	0.03062	6.82	0.0269
6.825	0.03576	6.825	0.04301
6.83	0.02557	6.83	0.03764
6.835	0.02553	6.835	0.03769
6.84	0.03062	6.84	0.04843
6.845	0.04596	6.845	0.03231
6.85	0.02553	6.85	0.03231
6.855	0.02043	6.855	0.0269
6.86	0.04086	6.86	0.02153
6.865	0.02553	6.865	0.03231
6.87	0.02043	6.87	0.0269
6.875	0.03062	6.875	0.0269
6.88	0.02043	6.88	0.04306
6.885	0.04596	6.885	0.0269
6.89	0.02043	6.89	0.03769
6.895	0.01533	6.895	0.02153
6.9	0.04086	6.9	0.0269
6.905	0.01533	6.905	0.03764
6.91	0.03572	6.91	0.0269
6.915	0.03062	6.915	0.03231
6.92	0.01533	6.92	0.03769
6.925	0.04086	6.925	0.03227
6.93	0.03062	6.93	0.02153
6.935	0.03066	6.935	0.03227
6.94	0.03066	6.94	0.02153
6.945	0.02043	6.945	0.03769
6.95	0.02553	6.95	0.0269
6.955	0.03066	6.955	0.03231
6.96	0.02553	6.96	0.03769
6.965	0.04596	6.965	0.0269
6.97	0.02043	6.97	0.02153
6.975	0.02043	6.975	0.03769
6.98	0.03576	6.98	0.01616
6.985	0.02553	6.985	0.04306
6.99	0.02043	6.99	0.03769
6.995	0.03572	6.995	0.02153
7	0.01533	7	0.03231
7.005	0.04086	7.005	0.03227
7.01	0.03576	7.01	0.0269
7.015	0.00514	7.015	0.02153
7.02	0.02553	7.02	0.04306
7.025	0.02557	7.025	0.03227
7.03	0.01533	7.03	0.03227
7.035	0.01533	7.035	0.03769
7.04	0.02553	7.04	0.04306
7.045	0.05105	7.045	0.03231
7.05	0.03576	7.05	0.0269
7.055	0.02043	7.055	0.0269
7.06	0.02553	7.06	0.03227
7.065	0.01533	7.065	0.03231
7.07	0.02553	7.07	0.03769
7.075	0.04596	7.075	0.02153
7.08	0.01533	7.08	0.04843
7.085	0.03066	7.085	0.0269
7.09	0.03066	7.09	0.03227
7.095	0.02043	7.095	0.0269
7.1	0.03066	7.1	0.01616
7.105	0.03576	7.105	0.02694
7.11	0.02557	7.11	0.01616
7.115	0.03066	7.115	0.03231
7.12	0.03066	7.12	0.04843
7.125	0.04596	7.125	0.0269
7.13	0.04086	7.13	0.03227
7.135	0.02553	7.135	0.03227
7.14	0.02553	7.14	0.03769
7.145	0.03062	7.145	0.03231
7.15	0.03572	7.15	0.03227
7.155	0.03066	7.155	0.01616
7.16	0.02553	7.16	0.04843
7.165	0.02557	7.165	0.03227
7.17	0.03066	7.17	0.02694
7.175	0.02043	7.175	0.03227
7.18	0.03576	7.18	0.02153
7.185	0.03576	7.185	0.03769
7.19	0.02553	7.19	0.02153
7.195	0.02553	7.195	0.03764
7.2	0.01024	7.2	0.04306
7.205	0.04086	7.205	0.03231
7.21	0.03576	7.21	0.02153
7.215	0.01533	7.215	0.01616
7.22	0.02553	7.22	0.02153
7.225	0.01533	7.225	0.0269
7.23	0.03576	7.23	0.0269
7.235	0.03062	7.235	0.02153
7.24	0.02557	7.24	0.03231
7.245	0.03066	7.245	0.02153
7.25	0.02553	7.25	0.02694
7.255	0.02553	7.255	0.03769
7.26	0.03066	7.26	0.02153
7.265	0.03066	7.265	0.0269
7.27	0.02553	7.27	0.03227
7.275	0.03062	7.275	0.02153
7.28	0.01024	7.28	0.0538
7.285	0.03066	7.285	0.04843
7.29	0.03572	7.29	0.03227
7.295	0.02043	7.295	0.02153
7.3	0.03066	7.3	0.03231
7.305	0.01533	7.305	0.03764
7.31	0.04086	7.31	0.02153
7.315	0.03062	7.315	0.01616
7.32	0.02043	7.32	0.04306
7.325	0.03576	7.325	0.02153
7.33	0.03576	7.33	0.03769
7.335	0.01533	7.335	0.02694
7.34	0.02553	7.34	0.0269
7.345	0.03576	7.345	0.03764
7.35	0.02553	7.35	0.0269
7.355	0.03576	7.355	0.04306
7.36	0.01533	7.36	0.03769
7.365	0.04086	7.365	0.0269
7.37	0.02043	7.37	0.03769
7.375	0.02553	7.375	0.02694
7.38	0.03572	7.38	0.01616
7.385	0.02043	7.385	0.03764
7.39	0.03066	7.39	0.03764
7.395	0.04086	7.395	0.03231
7.4	0.03576	7.4	0.04843
7.405	0.03066	7.405	0.04301
7.41	0.03576	7.41	0.03231
7.415	0.02043	7.415	0.02694
7.42	0.03062	7.42	0.03769
7.425	0.04086	7.425	0.02153
7.43	0.02553	7.43	0.0269
7.435	0.03062	7.435	0.03764
7.44	0.01533	7.44	0.03769
7.445	0.04086	7.445	0.03231
7.45	0.02043	7.45	0.02153
7.455	0.01024	7.455	0.03227
7.46	0.02553	7.46	0.03227
7.465	0.03062	7.465	0.04301
7.47	0.03572	7.47	0.03231
7.475	0.02553	7.475	0.02153
7.48	0.01024	7.48	0.04843
[truncated: 8,004 more rows]

## Sheet: Figure 2h
Figure 2h
SnOx-based device		Sb2O3-based device
Time (s)	Normalized photovoltage	Time (s)	Normalized photovoltage
-1.00001	0.01142	-1.00001	0.02448
-0.99782	0.01142	-0.99782	0.02448
-0.99564	0.00571	-0.99564	0.03265
-0.99346	0.01142	-0.99346	0.0204
-0.99127	0.01142	-0.99127	0.0204
-0.98909	0.01142	-0.98909	0.02448
-0.9869	0.00571	-0.9869	0.03265
-0.98472	0.01142	-0.98472	0.04081
-0.98254	0.01142	-0.98254	0.0204
-0.98035	0.01142	-0.98035	0.02448
-0.97817	0.01142	-0.97817	0.0204
-0.97598	0.00571	-0.97598	0.0204
-0.9738	0.01142	-0.9738	0.0204
-0.97162	0.00571	-0.97162	0.03265
-0.96943	0.01142	-0.96943	0.03265
-0.96725	0.00571	-0.96725	0.02857
-0.96506	0.01142	-0.96506	0.03265
-0.96288	0.01142	-0.96288	0.0204
-0.9607	0.01142	-0.9607	0.02857
-0.95851	0.01142	-0.95851	0.02857
-0.95633	0.01142	-0.95633	0.0204
-0.95414	0.01142	-0.95414	0.01632
-0.95196	0.01142	-0.95196	0.02448
-0.94978	0.01142	-0.94978	0.0204
-0.94759	0.01142	-0.94759	0.0204
-0.94541	0.01142	-0.94541	0.02857
-0.94322	0.00571	-0.94322	0.02857
-0.94104	0.00571	-0.94104	0.04081
-0.93886	0.01142	-0.93886	0.02448
-0.93667	0.01142	-0.93667	0.02857
-0.93449	0.00571	-0.93449	0.02857
-0.9323	0.00571	-0.9323	0.02857
-0.93012	0	-0.93012	0.01632
-0.92794	0.00571	-0.92794	0.02857
-0.92575	0.01142	-0.92575	0.03673
-0.92357	0.01142	-0.92357	0.02857
-0.92138	0.01142	-0.92138	0.02857
-0.9192	0.01142	-0.9192	0.01224
-0.91702	0.00571	-0.91702	0.0204
-0.91483	0.00571	-0.91483	0.02448
-0.91265	0.01142	-0.91265	0.0204
-0.91046	0.01142	-0.91046	0.02857
-0.90828	0.01142	-0.90828	0.02448
-0.9061	0.00571	-0.9061	0.02857
-0.90391	0.01142	-0.90391	0.02857
-0.90173	0.00571	-0.90173	0.02857
-0.89954	0.01142	-0.89954	0.03265
-0.89736	0.01142	-0.89736	0.02448
-0.89518	0.00571	-0.89518	0.02857
-0.89299	0.01142	-0.89299	0.02857
-0.89081	0.01142	-0.89081	0.02448
-0.88862	0.01142	-0.88862	0.00816
-0.88644	0.01142	-0.88644	0.02448
-0.88426	0.01142	-0.88426	0.02857
-0.88207	0.01142	-0.88207	0.0204
-0.87989	0.00571	-0.87989	0.02448
-0.8777	0.00571	-0.8777	0.0204
-0.87552	0.01142	-0.87552	0.02857
-0.87334	0.00571	-0.87334	0.0204
-0.87115	0.01142	-0.87115	0.02448
-0.86897	0.01142	-0.86897	0.02857
-0.86678	0.01142	-0.86678	0.02857
-0.8646	0.00571	-0.8646	0.02448
-0.86242	0.01142	-0.86242	0.03265
-0.86023	0.01142	-0.86023	0.0204
-0.85805	0.01142	-0.85805	0.02448
-0.85586	0.01142	-0.85586	0.02448
-0.85368	0.01142	-0.85368	0.03265
-0.8515	0.01142	-0.8515	0.02857
-0.84931	0.01142	-0.84931	0.0204
-0.84713	0.01142	-0.84713	0.02857
-0.84494	0.00571	-0.84494	0.03673
-0.84276	0.01142	-0.84276	0.0204
-0.84058	0.01142	-0.84058	0.0204
-0.83839	0.01142	-0.83839	0.02857
-0.83621	0.01142	-0.83621	0.02857
-0.83402	0.01142	-0.83402	0.02448
-0.83184	0.00571	-0.83184	0.02448
-0.82966	0.01142	-0.82966	0.02448
-0.82747	0.01142	-0.82747	0.03673
-0.82529	0.01142	-0.82529	0.0204
-0.8231	0.01142	-0.8231	0.03673
-0.82092	0.01142	-0.82092	0.02857
-0.81874	0.01142	-0.81874	0.02857
-0.81655	0.01142	-0.81655	0.03673
-0.81437	0.01142	-0.81437	0.02857
-0.81218	0.00571	-0.81218	0.03265
-0.81	0.00571	-0.81	0.02857
-0.80782	0.00571	-0.80782	0.01632
-0.80563	0.01142	-0.80563	0.02448
-0.80345	0.01142	-0.80345	0.02857
-0.80126	0.00571	-0.80126	0.02857
-0.79908	0.01142	-0.79908	0.02857
-0.7969	0.01142	-0.7969	0.02857
-0.79471	0.01142	-0.79471	0.0204
-0.79253	0.01142	-0.79253	0.02857
-0.79034	0.01142	-0.79034	0.02448
-0.78816	0.00571	-0.78816	0.02448
-0.78598	0.01142	-0.78598	0.02857
-0.78379	0.00571	-0.78379	0.01632
-0.78161	0.00571	-0.78161	0.02448
-0.77942	0.01142	-0.77942	0.02448
-0.77724	0.01142	-0.77724	0.02857
-0.77506	0.00571	-0.77506	0.0204
-0.77287	0.01142	-0.77287	0.02857
-0.77069	0.01142	-0.77069	0.03265
-0.7685	0.01142	-0.7685	0.0204
-0.76632	0.00571	-0.76632	0.02857
-0.76414	0.01142	-0.76414	0.02448
-0.76195	0.00571	-0.76195	0.0204
-0.75977	0.01142	-0.75977	0.02448
-0.75758	0.01142	-0.75758	0.02857
-0.7554	0.01142	-0.7554	0.02857
-0.75322	0.01142	-0.75322	0.01632
-0.75103	0.01142	-0.75103	0.02448
-0.74885	0.01142	-0.74885	0.0204
-0.74666	0.01142	-0.74666	0.03265
-0.74448	0.01142	-0.74448	0.02448
-0.7423	0.01142	-0.7423	0.02857
-0.74011	0.01142	-0.74011	0.03673
-0.73793	0.01142	-0.73793	0.0204
-0.73574	0.01142	-0.73574	0.02448
-0.73356	0.01142	-0.73356	0.02857
-0.73138	0.01142	-0.73138	0.0204
-0.72919	0.01142	-0.72919	0.0204
-0.72701	0.01142	-0.72701	0.03673
-0.72482	0.01142	-0.72482	0.0204
-0.72264	0.01142	-0.72264	0.02857
-0.72046	0.01142	-0.72046	0.0204
-0.71827	0.00571	-0.71827	0.01632
-0.71609	0.00571	-0.71609	0.03265
-0.7139	0.00571	-0.7139	0.03673
-0.71172	0.00571	-0.71172	0.02448
-0.70954	0	-0.70954	0.02448
-0.70735	0.00571	-0.70735	0.02857
-0.70517	0.01142	-0.70517	0.0204
-0.70298	0.01142	-0.70298	0.02448
-0.7008	0.00571	-0.7008	0.02448
-0.69862	0.01142	-0.69862	0.03265
-0.69643	0.01142	-0.69643	0.03265
-0.69425	0.01142	-0.69425	0.02857
-0.69206	0.01142	-0.69206	0.01632
-0.68988	0.01142	-0.68988	0.02857
-0.6877	0.01142	-0.6877	0.03265
-0.68551	0.01142	-0.68551	0.02448
-0.68333	0.00571	-0.68333	0.03265
-0.68114	0.01142	-0.68114	0.02857
-0.67896	0.00571	-0.67896	0.02857
-0.67678	0.01142	-0.67678	0.03265
-0.67459	0.01142	-0.67459	0.0204
-0.67241	0.01142	-0.67241	0.02448
-0.67022	0.01142	-0.67022	0.02857
-0.66804	0.01142	-0.66804	0.02448
-0.66586	0.01142	-0.66586	0.0204
-0.66367	0.01142	-0.66367	0.01632
-0.66149	0.01142	-0.66149	0.02857
-0.6593	0.01142	-0.6593	0.0204
-0.65712	0.00571	-0.65712	0.02448
-0.65494	0.01142	-0.65494	0.02448
-0.65275	0.01142	-0.65275	0.02448
-0.65057	0.01142	-0.65057	0.02448
-0.64838	0.01142	-0.64838	0.0204
-0.6462	0.01142	-0.6462	0.02857
-0.64402	0.01142	-0.64402	0.02448
-0.64183	0.01142	-0.64183	0.02857
-0.63965	0.01142	-0.63965	0.03265
-0.63746	0.00571	-0.63746	0.02448
-0.63528	0.01142	-0.63528	0.02857
-0.6331	0.00571	-0.6331	0.01632
-0.63091	0.01142	-0.63091	0.02448
-0.62873	0.01142	-0.62873	0.02857
-0.62654	0.01142	-0.62654	0.02448
-0.62436	0.00571	-0.62436	0.02857
-0.62218	0.01142	-0.62218	0.02448
-0.61999	0.00571	-0.61999	0.02448
-0.61781	0.01142	-0.61781	0.02857
-0.61562	0.01142	-0.61562	0.01632
-0.61344	0.01142	-0.61344	0.0204
-0.61126	0.00571	-0.61126	0.02857
-0.60907	0.01142	-0.60907	0.02857
-0.60689	0.01142	-0.60689	0.02448
-0.6047	0.01142	-0.6047	0.02857
-0.60252	0.01142	-0.60252	0.02448
-0.60034	0.01142	-0.60034	0.02448
-0.59815	0.00571	-0.59815	0.02448
-0.59597	0.01142	-0.59597	0.02857
-0.59378	0.01142	-0.59378	0
-0.5916	0.01142	-0.5916	0.03265
-0.58942	0.01142	-0.58942	0.00816
-0.58723	0.01142	-0.58723	0.02857
-0.58505	0.01142	-0.58505	0.02448
-0.58286	0.00571	-0.58286	0.03265
-0.58068	0.01142	-0.58068	0.02448
-0.5785	0.01142	-0.5785	0.02857
-0.57631	0.00571	-0.57631	0.02857
-0.57413	0.01142	-0.57413	0.03265
-0.57194	0.01142	-0.57194	0.01632
-0.56976	0.01142	-0.56976	0.02448
-0.56758	0.01142	-0.56758	0.03265
-0.56539	0.00571	-0.56539	0.02448
-0.56321	0.01142	-0.56321	0.02448
-0.56102	0.00571	-0.56102	0.03673
-0.55884	0.01142	-0.55884	0.0204
-0.55666	0.01142	-0.55666	0.02857
-0.55447	0.01142	-0.55447	0.03265
-0.55229	0.01142	-0.55229	0.03265
-0.5501	0.01142	-0.5501	0.03265
-0.54792	0.01142	-0.54792	0.01632
-0.54574	0.01142	-0.54574	0.02857
-0.54355	0.01142	-0.54355	0.02448
-0.54137	0.01142	-0.54137	0.01224
-0.53918	0.01142	-0.53918	0.02857
-0.537	0.01142	-0.537	0.02857
-0.53482	0.01142	-0.53482	0.03265
-0.53263	0.01142	-0.53263	0.02857
-0.53045	0.01142	-0.53045	0.03673
-0.52826	0.00571	-0.52826	0.02857
-0.52608	0.01142	-0.52608	0.0204
-0.5239	0.01142	-0.5239	0.0204
-0.52171	0.00571	-0.52171	0.03265
-0.51953	0.00571	-0.51953	0.03265
-0.51734	0.00571	-0.51734	0.02448
-0.51516	0.00571	-0.51516	0.02448
-0.51298	0.01142	-0.51298	0.01632
-0.51079	0.01142	-0.51079	0.02857
-0.50861	0.01142	-0.50861	0.0204
-0.50642	0.01142	-0.50642	0.02857
-0.50424	0.01142	-0.50424	0.02857
-0.50206	0.01142	-0.50206	0.02448
-0.49987	0.01142	-0.49987	0.02857
-0.49769	0.01142	-0.49769	0.02448
-0.4955	0.01142	-0.4955	0.03265
-0.49332	0.01142	-0.49332	0.0204
-0.49114	0.01142	-0.49114	0.0204
-0.48895	0.01142	-0.48895	0.01632
-0.48677	0.00571	-0.48677	0.02857
-0.48458	0.00571	-0.48458	0.03673
-0.4824	0.01142	-0.4824	0.02448
-0.48022	0.01142	-0.48022	0.02448
-0.47803	0.01142	-0.47803	0.02857
-0.47585	0.01142	-0.47585	0.0204
-0.47366	0.01142	-0.47366	0.02857
-0.47148	0.01142	-0.47148	0.02857
-0.4693	0.01142	-0.4693	0.02857
-0.46711	0.01142	-0.46711	0.01632
-0.46493	0.01142	-0.46493	0.02448
-0.46274	0.00571	-0.46274	0.02857
-0.46056	0.01142	-0.46056	0.02857
-0.45838	0.01142	-0.45838	0.02857
-0.45619	0.01142	-0.45619	0.01632
-0.45401	0.01142	-0.45401	0.0204
-0.45182	0.01142	-0.45182	0.03265
-0.44964	0.01142	-0.44964	0.02448
-0.44746	0.01142	-0.44746	0.0204
-0.44527	0.01142	-0.44527	0.02857
-0.44309	0.01142	-0.44309	0.03265
-0.4409	0.01142	-0.4409	0.0204
-0.43872	0.01142	-0.43872	0.03265
-0.43654	0.01142	-0.43654	0.02857
-0.43435	0.01142	-0.43435	0.02448
-0.43217	0.01142	-0.43217	0.02448
-0.42998	0.01142	-0.42998	0.0204
-0.4278	0.01142	-0.4278	0.01632
-0.42562	0.01142	-0.42562	0.02857
-0.42343	0.01142	-0.42343	0.02448
-0.42125	0.00571	-0.42125	0.02857
-0.41906	0.01142	-0.41906	0.02857
-0.41688	0.01142	-0.41688	0.02448
-0.4147	0.01142	-0.4147	0.03673
-0.41251	0.01142	-0.41251	0.01632
-0.41033	0.01142	-0.41033	0.02448
-0.40814	0.00571	-0.40814	0.0204
-0.40596	0.01142	-0.40596	0.02857
-0.40378	0.01142	-0.40378	0.03265
-0.40159	0.01142	-0.40159	0.0204
-0.39941	0.01142	-0.39941	0.03265
-0.39722	0.00571	-0.39722	0.02448
-0.39504	0.01142	-0.39504	0.02857
-0.39286	0.01142	-0.39286	0.02448
-0.39067	0.01142	-0.39067	0.03265
-0.38849	0.01142	-0.38849	0.03265
-0.3863	0.01142	-0.3863	0.03673
-0.38412	0.01142	-0.38412	0.02857
-0.38194	0.01142	-0.38194	0.02448
-0.37975	0.01142	-0.37975	0.02857
-0.37757	0.01142	-0.37757	0.03265
-0.37538	0.01142	-0.37538	0.02448
-0.3732	0.00571	-0.3732	0.02857
-0.37102	0.01142	-0.37102	0.01224
-0.36883	0.01142	-0.36883	0.02857
-0.36665	0.01142	-0.36665	0.02448
-0.36446	0.01142	-0.36446	0.0204
-0.36228	0.01142	-0.36228	0.02448
-0.3601	0.01142	-0.3601	0.02448
-0.35791	0.01142	-0.35791	0.0204
-0.35573	0.01142	-0.35573	0.00816
-0.35354	0.01142	-0.35354	0.01632
-0.35136	0.01142	-0.35136	0.02448
-0.34918	0.01142	-0.34918	0.0204
-0.34699	0.01142	-0.34699	0.02448
-0.34481	0.01142	-0.34481	0.02448
-0.34262	0.01142	-0.34262	0.02448
-0.34044	0.01142	-0.34044	0.02857
-0.33826	0.01142	-0.33826	0.02857
-0.33607	0.01142	-0.33607	0.02857
-0.33389	0.01142	-0.33389	0.02857
-0.3317	0.01142	-0.3317	0.01632
-0.32952	0.01142	-0.32952	0.02448
-0.32734	0.01142	-0.32734	0.0204
-0.32515	0.01142	-0.32515	0.02857
-0.32297	0.01142	-0.32297	0.03265
-0.32078	0.01142	-0.32078	0.03265
-0.3186	0.00571	-0.3186	0.03265
-0.31642	0.01142	-0.31642	0.02857
-0.31423	0.01142	-0.31423	0.0204
-0.31205	0.01142	-0.31205	0.02857
-0.30986	0.01142	-0.30986	0.02857
-0.30768	0.01142	-0.30768	0.02857
-0.3055	0.00571	-0.3055	0.02448
-0.30331	0.00571	-0.30331	0.0204
-0.30113	0.01142	-0.30113	0.0204
-0.29894	0.01142	-0.29894	0.0204
-0.29676	0.00571	-0.29676	0.01632
-0.29458	0.01142	-0.29458	0.02857
-0.29239	0.00571	-0.29239	0.01632
-0.29021	0.01142	-0.29021	0.02448
-0.28802	0.01142	-0.28802	0.01224
-0.28584	0.01142	-0.28584	0.02857
-0.28366	0.01142	-0.28366	0.03673
-0.28147	0.00571	-0.28147	0.03265
-0.27929	0.01142	-0.27929	0.02448
-0.2771	0.01142	-0.2771	0.02857
-0.27492	0.01142	-0.27492	0.0204
-0.27274	0.01142	-0.27274	0.0204
-0.27055	0.01142	-0.27055	0.02448
-0.26837	0.01142	-0.26837	0.02857
-0.26618	0.00571	-0.26618	0.02448
-0.264	0.01142	-0.264	0.02857
-0.26182	0.01142	-0.26182	0.0204
-0.25963	0.00571	-0.25963	0.02448
-0.25745	0.01142	-0.25745	0.01632
-0.25526	0.00571	-0.25526	0.02857
-0.25308	0.00571	-0.25308	0.0204
-0.2509	0.00571	-0.2509	0.03265
-0.24871	0.01142	-0.24871	0.0204
-0.24653	0.00571	-0.24653	0.02448
-0.24434	0.01142	-0.24434	0.02857
-0.24216	0	-0.24216	0.02857
-0.23998	0.01142	-0.23998	0.0204
-0.23779	0.00571	-0.23779	0.0204
-0.23561	0.00571	-0.23561	0.03265
-0.23342	0.01142	-0.23342	0.0204
-0.23124	0.01142	-0.23124	0.02857
-0.22906	0.01142	-0.22906	0.02857
-0.22687	0.01142	-0.22687	0.02857
-0.22469	0.01142	-0.22469	0.0204
-0.2225	0.01142	-0.2225	0.02448
-0.22032	0.01142	-0.22032	0.03265
-0.21814	0.01142	-0.21814	0.02448
-0.21595	0.01142	-0.21595	0.0204
-0.21377	0.01142	-0.21377	0.02857
-0.21158	0.00571	-0.21158	0.02448
-0.2094	0.00571	-0.2094	0.01632
-0.20722	0.01142	-0.20722	0.02857
-0.20503	0.01142	-0.20503	0.02448
-0.20285	0	-0.20285	0.01632
-0.20066	0.00571	-0.20066	0.0204
-0.19848	0.00571	-0.19848	0.03265
-0.1963	0.00571	-0.1963	0.03265
-0.19411	0.01142	-0.19411	0.02448
-0.19193	0.00571	-0.19193	0.0204
-0.18974	0.01142	-0.18974	0.01632
-0.18756	0.01142	-0.18756	0.02448
-0.18538	0.01142	-0.18538	0.02857
-0.18319	0.01142	-0.18319	0.02857
-0.18101	0.01142	-0.18101	0.02857
-0.17882	0.01142	-0.17882	0.03265
-0.17664	0.01142	-0.17664	0.02448
-0.17446	0.01142	-0.17446	0.0204
-0.17227	0.01142	-0.17227	0.02857
-0.17009	0.01142	-0.17009	0.03265
-0.1679	0.01142	-0.1679	0.02448
-0.16572	0.01142	-0.16572	0.03265
-0.16354	0.01142	-0.16354	0.02857
-0.16135	0.01142	-0.16135	0.02857
-0.15917	0.00571	-0.15917	0.02448
-0.15698	0.00571	-0.15698	0.02857
-0.1548	0.01142	-0.1548	0.01224
-0.15262	0.00571	-0.15262	0.03265
-0.15043	0.01142	-0.15043	0.02857
-0.14825	0.01142	-0.14825	0.0204
-0.14606	0.00571	-0.14606	0.0204
-0.14388	0.01142	-0.14388	0.01224
-0.1417	0.01142	-0.1417	0.04081
-0.13951	0.01142	-0.13951	0.03265
-0.13733	0.01142	-0.13733	0.02857
-0.13514	0.01142	-0.13514	0.02857
-0.13296	0.00571	-0.13296	0.03265
-0.13078	0.01142	-0.13078	0.02857
-0.12859	0.01142	-0.12859	0.02448
-0.12641	0.01142	-0.12641	0.03265
-0.12422	0.01142	-0.12422	0.02857
-0.12204	0.01142	-0.12204	0.03673
-0.11986	0.01142	-0.11986	0.02857
-0.11767	0.01142	-0.11767	0.0204
-0.11549	0.01142	-0.11549	0.02857
-0.1133	0.01142	-0.1133	0.02448
-0.11112	0.01142	-0.11112	0.02857
-0.10894	0.01142	-0.10894	0.02448
-0.10675	0.01142	-0.10675	0.03673
-0.10457	0.01142	-0.10457	0.02857
-0.10238	0.01142	-0.10238	0.03673
-0.1002	0.01142	-0.1002	0.02448
-0.09802	0.00571	-0.09802	0.02857
-0.09583	0.01142	-0.09583	0.01632
-0.09365	0.00571	-0.09365	0.02857
-0.09146	0.01142	-0.09146	0.0204
-0.08928	0.01142	-0.08928	0.02857
-0.0871	0.01142	-0.0871	0.03265
-0.08491	0.01142	-0.08491	0.02857
-0.08273	0.00571	-0.08273	0.0204
-0.08054	0.01142	-0.08054	0.02448
-0.07836	0.01142	-0.07836	0.0204
-0.07618	0.01142	-0.07618	0.0204
-0.07399	0.01142	-0.07399	0.02857
-0.07181	0.00571	-0.07181	0.02857
-0.06962	0.01142	-0.06962	0.02857
-0.06744	0.01142	-0.06744	0.02448
-0.06526	0.00571	-0.06526	0.02448
-0.06307	0.01142	-0.06307	0.02448
-0.06089	0.01142	-0.06089	0.02448
-0.0587	0.01142	-0.0587	0.03265
-0.05652	0	-0.05652	0.02448
-0.05434	0.01142	-0.05434	0.0204
-0.05215	0.00571	-0.05215	0.03265
-0.04997	0.01142	-0.04997	0.01632
-0.04778	0.01142	-0.04778	0.02857
-0.0456	0.01142	-0.0456	0.02857
-0.04342	0.01142	-0.04342	0.02448
-0.04123	0.01142	-0.04123	0.02857
-0.03905	0.01142	-0.03905	0.02448
-0.03686	0.01142	-0.03686	0.02857
-0.03468	0.01142	-0.03468	0.02448
-0.0325	0.00571	-0.0325	0.02857
-0.03031	0.01142	-0.03031	0.02857
-0.02813	0.01142	-0.02813	0.02857
-0.02594	0.01142	-0.02594	0.03265
-0.02376	0.01142	-0.02376	0.02448
-0.02158	0.01142	-0.02158	0.01224
-0.01939	0.01142	-0.01939	0.01224
-0.01721	0.01142	-0.01721	0.02857
-0.01502	0.01142	-0.01502	0.02448
-0.01284	0.01142	-0.01284	0.02448
-0.01066	0.01142	-0.01066	0.02857
-0.00847	0.01142	-0.00847	0.03265
-0.00629	0.01142	-0.00629	0.00816
-0.0041	0.01142	-0.0041	0.0204
-0.00192	0.00571	-0.00192	0.03265
2.64E-4	0.75999	2.64E-4	0.0204
0.00245	0.99429	0.00245	0.02448
0.00463	0.99427	0.00463	0.03673
0.00682	1	0.00682	0.02857
0.009	1	0.009	0.02448
0.01118	1	0.01118	0.03265
0.01337	0.99427	0.01337	0.03265
0.01555	0.98857	0.01555	0.03265
0.01774	1	0.01774	0.0204
0.01992	0.98286	0.01992	0.02857
0.0221	0.98857	0.0221	0.0204
0.02429	0.98857	0.02429	0.03673
0.02647	0.98286	0.02647	0.02857
0.02866	0.98286	0.02866	0.02448
0.03084	0.98286	0.03084	0.02857
0.03302	0.98286	0.03302	0.02448
0.03521	0.98286	0.03521	0.02448
0.03739	0.98286	0.03739	0.02448
0.03958	0.98286	0.03958	0.02857
0.04176	0.98286	0.04176	0.02857
0.04394	0.98286	0.04394	0.01632
0.04613	0.97713	0.04613	0.01632
0.04831	0.97713	0.04831	0.02857
0.0505	0.97142	0.0505	0.02448
0.05268	0.97142	0.05268	0.02448
0.05486	0.9714	0.05486	0.02857
0.05705	0.9657	0.05705	0.02857
0.05923	0.9657	0.05923	0.01632
0.06142	0.9657	0.06142	0.03265
0.0636	0.9657	0.0636	0.02857
0.06578	0.9657	0.06578	0.03673
0.06797	0.9657	0.06797	0.0204
0.07015	0.9657	0.07015	0.02448
0.07234	0.9657	0.07234	0.02857
0.07452	0.9657	0.07452	0.02857
0.0767	0.95428	0.0767	0.02857
0.07889	0.95999	0.07889	0.02857
0.08107	0.94855	0.08107	0.02857
0.08326	0.95426	0.08326	0.0204
0.08544	0.95426	0.08544	0.02448
0.08762	0.94855	0.08762	0.03265
0.08981	0.94855	0.08981	0.02448
0.09199	0.94855	0.09199	0.01224
0.09418	0.94855	0.09418	0.02448
0.09636	0.94855	0.09636	0.02448
0.09854	0.94855	0.09854	0.9796
0.10073	0.94855	0.10073	0.99184
0.10291	0.94855	0.10291	0.98368
0.1051	0.94855	0.1051	0.99592
0.10728	0.93139	0.10728	0.99592
0.10946	0.94285	0.10946	1
0.11165	0.9371	0.11165	0.99184
0.11383	0.93712	0.11383	0.99592
0.11602	0.93139	0.11602	0.99184
0.1182	0.93139	0.1182	0.98776
0.12038	0.93139	0.12038	0.98776
0.12257	0.93139	0.12257	0.98776
0.12475	0.93139	0.12475	0.98776
0.12694	0.93139	0.12694	0.98776
0.12912	0.93139	0.12912	0.9796
0.1313	0.93139	0.1313	0.98368
0.13349	0.93139	0.13349	0.99184
0.13567	0.93139	0.13567	0.98368
0.13786	0.93139	0.13786	0.97143
0.14004	0.93139	0.14004	0.9796
0.14222	0.91998	0.14222	0.98368
0.14441	0.92568	0.14441	0.9796
0.14659	0.91998	0.14659	0.96327
0.14878	0.91998	0.14878	0.98368
0.15096	0.91998	0.15096	0.97143
0.15314	0.91998	0.15314	0.96327
0.15533	0.91427	0.15533	0.96327
0.15751	0.91427	0.15751	0.97143
0.1597	0.91427	0.1597	0.95919
0.16188	0.91427	0.16188	0.96327
0.16406	0.91427	0.16406	0.96735
0.16625	0.90854	0.16625	0.95919
0.16843	0.91427	0.16843	0.96327
0.17062	0.91427	0.17062	0.95919
0.1728	0.90856	0.1728	0.95511
0.17498	0.91427	0.17498	0.95511
0.17717	0.90856	0.17717	0.95103
0.17935	0.90856	0.17935	0.95511
0.18154	0.89713	0.18154	0.95103
0.18372	0.89713	0.18372	0.95511
0.1859	0.89713	0.1859	0.95511
0.18809	0.89713	0.18809	0.95919
0.19027	0.89713	0.19027	0.95103
0.19246	0.90283	0.19246	0.95511
0.19464	0.89713	0.19464	0.95103
0.19682	0.89713	0.19682	0.95103
0.19901	0.89713	0.19901	0.94287
0.20119	0.89713	0.20119	0.93879
0.20338	0.89713	0.20338	0.94287
0.20556	0.89713	0.20556	0.93879
0.20774	0.8914	0.20774	0.94695
0.20993	0.89142	0.20993	0.93879
0.21211	0.89713	0.21211	0.93471
0.2143	0.89713	0.2143	0.94287
0.21648	0.88569	0.21648	0.93471
0.21866	0.88567	0.21866	0.93471
0.22085	0.88569	0.22085	0.92655
0.22303	0.89142	0.22303	0.92655
0.22522	0.88567	0.22522	0.93063
0.2274	0.87997	0.2274	0.92655
0.22958	0.87997	0.22958	0.92247
0.23177	0.87997	0.23177	0.91837
0.23395	0.87997	0.23395	0.93063
0.23614	0.87997	0.23614	0.92245
0.23832	0.87426	0.23832	0.93471
0.2405	0.87997	0.2405	0.91838
0.24269	0.87997	0.24269	0.91838
0.24487	0.87997	0.24487	0.90611
0.24706	0.87426	0.24706	0.91837
0.24924	0.87426	0.24924	0.9102
0.25142	0.87426	0.25142	0.91021
0.25361	0.87997	0.25361	0.9102
0.25579	0.86855	0.25579	0.91428
0.25798	0.86284	0.25798	0.90611
0.26016	0.87426	0.26016	0.90611
0.26234	0.86284	0.26234	0.90203
0.26453	0.86855	0.26453	0.90202
0.26671	0.86284	0.26671	0.89386
0.2689	0.86284	0.2689	0.89794
0.27108	0.86284	0.27108	0.90611
0.27326	0.86284	0.27326	0.90611
0.27545	0.86284	0.27545	0.89794
0.27763	0.86284	0.27763	0.8857
0.27982	0.86284	0.27982	0.88978
0.282	0.85713	0.282	0.88978
0.28418	0.86284	0.28418	0.88978
0.28637	0.85713	0.28637	0.89386
0.28855	0.86284	0.28855	0.88978
0.29074	0.85143	0.29074	0.89386
0.29292	0.85141	0.29292	0.89386
0.2951	0.85713	0.2951	0.8857
0.29729	0.85141	0.29729	0.89386
0.29947	0.85143	0.29947	0.8857
0.30166	0.8457	0.30166	0.88162
0.30384	0.85143	0.30384	0.88571
0.30602	0.8457	0.30602	0.88162
0.30821	0.8457	0.30821	0.88162
0.31039	0.8457	0.31039	0.87345
0.31258	0.8457	0.31258	0.8857
0.31476	0.8457	0.31476	0.8857
0.31694	0.8457	0.31694	0.88162
0.31913	0.8457	0.31913	0.87345
0.32131	0.83997	0.32131	0.87754
0.3235	0.8457	0.3235	0.87345
0.32568	0.83997	0.32568	0.87345
0.32786	0.82854	0.32786	0.87345
0.33005	0.83425	0.33005	0.86937
0.33223	0.82854	0.33223	0.86937
0.33442	0.83425	0.33442	0.86529
0.3366	0.83425	0.3366	0.86529
0.33878	0.83997	0.33878	0.86529
0.34097	0.82854	0.34097	0.86529
0.34315	0.82854	0.34315	0.87345
0.34534	0.82854	0.34534	0.85713
0.34752	0.82854	0.34752	0.86121
0.3497	0.83997	0.3497	0.85305
0.35189	0.82854	0.35189	0.85713
0.35407	0.82854	0.35407	0.85305
0.35626	0.82854	0.35626	0.85713
0.35844	0.82854	0.35844	0.85305
0.36062	0.82854	0.36062	0.86121
0.36281	0.82283	0.36281	0.86937
0.36499	0.82854	0.36499	0.84897
0.36718	0.82283	0.36718	0.83673
0.36936	0.81712	0.36936	0.84489
0.37154	0.82283	0.37154	0.84081
0.37373	0.82854	0.37373	0.84489
0.37591	0.81712	0.37591	0.84897
0.3781	0.81142	0.3781	0.84489
0.38028	0.81142	0.38028	0.84081
0.38246	0.81142	0.38246	0.84081
0.38465	0.81142	0.38465	0.83673
0.38683	0.81712	0.38683	0.84081
0.38902	0.81142	0.38902	0.82857
0.3912	0.81142	0.3912	0.83265
0.39338	0.81142	0.39338	0.83673
0.39557	0.81142	0.39557	0.82857
0.39775	0.81142	0.39775	0.83265
0.39994	0.81142	0.39994	0.82857
0.40212	0.81142	0.40212	0.84489
0.4043	0.8	0.4043	0.83265
0.40649	0.80571	0.40649	0.81224
0.40867	0.79998	0.40867	0.8204
0.41086	0.80569	0.41086	0.82857
0.41304	0.80571	0.41304	0.82857
0.41522	0.81142	0.41522	0.82857
0.41741	0.80571	0.41741	0.8204
0.41959	0.79998	0.41959	0.81224
0.42178	0.79427	0.42178	0.81632
0.42396	0.8	0.42396	0.81632
0.42614	0.79427	0.42614	0.82448
0.42833	0.79427	0.42833	0.80816
0.43051	0.8	0.43051	0.81224
0.4327	0.79427	0.4327	0.80816
0.43488	0.79427	0.43488	0.81632
0.43706	0.79427	0.43706	0.80816
0.43925	0.79427	0.43925	0.81224
0.44143	0.79427	0.44143	0.81632
0.44362	0.78855	0.44362	0.80816
0.4458	0.79427	0.4458	0.79592
0.44798	0.78855	0.44798	0.8204
0.45017	0.79427	0.45017	0.81224
0.45235	0.78855	0.45235	0.80816
0.45454	0.79427	0.45454	0.80816
0.45672	0.79427	0.45672	0.79184
0.4589	0.78282	0.4589	0.80816
0.46109	0.78284	0.46109	0.8204
0.46327	0.78284	0.46327	0.79592
0.46546	0.78282	0.46546	0.8
0.46764	0.78282	0.46764	0.80408
0.46982	0.77711	0.46982	0.8
0.47201	0.77711	0.47201	0.80408
0.47419	0.77711	0.47419	0.78776
0.47638	0.77711	0.47638	0.78776
0.47856	0.78282	0.47856	0.78776
0.48074	0.77711	0.48074	0.79184
0.48293	0.77711	0.48293	0.78776
0.48511	0.77711	0.48511	0.78368
0.4873	0.7714	0.4873	0.78368
0.48948	0.77711	0.48948	0.78368
0.49166	0.77711	0.49166	0.78368
0.49385	0.7657	0.49385	0.79184
0.49603	0.7714	0.49603	0.7796
0.49822	0.7714	0.49822	0.77143
0.5004	0.7657	0.5004	0.7796
0.50258	0.7714	0.50258	0.78368
0.50477	0.7657	0.50477	0.7796
0.50695	0.7657	0.50695	0.78368
0.50914	0.75999	0.50914	0.77143
0.51132	0.7657	0.51132	0.78776
0.5135	0.75999	0.5135	0.77552
0.51569	0.75999	0.51569	0.77143
0.51787	0.7657	0.51787	0.76735
0.52006	0.75999	0.52006	0.77143
0.52224	0.7657	0.52224	0.77143
0.52442	0.75999	0.52442	0.7796
0.52661	0.75999	0.52661	0.76735
0.52879	0.75999	0.52879	0.77143
0.53098	0.75999	0.53098	0.76735
0.53316	0.75999	0.53316	0.76735
0.53534	0.75428	0.53534	0.76735
0.53753	0.75999	0.53753	0.76735
0.53971	0.75428	0.53971	0.77552
0.5419	0.75428	0.5419	0.75919
0.54408	0.74285	0.54408	0.75103
0.54626	0.74857	0.54626	0.75103
0.54845	0.74857	0.54845	0.75919
0.55063	0.74285	0.55063	0.76327
0.55282	0.74285	0.55282	0.75103
0.555	0.75428	0.555	0.75919
0.55718	0.74285	0.55718	0.74695
0.55937	0.74285	0.55937	0.74287
0.56155	0.74285	0.56155	0.76327
0.56374	0.74285	0.56374	0.75511
0.56592	0.74285	0.56592	0.75919
0.5681	0.74285	0.5681	0.75103
0.57029	0.74285	0.57029	0.75103
0.57247	0.73712	0.57247	0.75103
0.57466	0.74285	0.57466	0.73879
0.57684	0.74285	0.57684	0.73471
0.57902	0.74285	0.57902	0.74286
0.58121	0.74285	0.58121	0.74695
0.58339	0.73712	0.58339	0.74695
0.58558	0.73712	0.58558	0.73877
0.58776	0.73712	0.58776	0.74287
0.58994	0.73712	0.58994	0.74286
0.59213	0.73139	0.59213	0.73469
0.59431	0.73712	0.59431	0.73877
0.5965	0.73712	0.5965	0.73061
0.59868	0.73139	0.59868	0.73471
0.60086	0.72568	0.60086	0.73471
0.60305	0.73139	0.60305	0.73061
0.60523	0.72568	0.60523	0.73471
0.60742	0.72568	0.60742	0.72652
0.6096	0.73139	0.6096	0.73469
0.61178	0.72568	0.61178	0.73061
0.61397	0.72568	0.61397	0.73469
0.61615	0.72568	0.61615	0.73061
0.61834	0.72568	0.61834	0.72244
0.62052	0.72568	0.62052	0.73469
0.6227	0.72568	0.6227	0.73061
0.62489	0.72568	0.62489	0.72653
0.62707	0.72568	0.62707	0.73468
0.62926	0.72568	0.62926	0.7061
0.63144	0.71427	0.63144	0.71426
0.63362	0.72568	0.63362	0.73877
0.63581	0.71998	0.63581	0.72244
0.63799	0.71427	0.63799	0.71426
0.64018	0.71427	0.64018	0.72244
0.64236	0.70856	0.64236	0.71426
0.64454	0.70856	0.64454	0.72244
0.64673	0.71427	0.64673	0.72245
0.64891	0.70856	0.64891	0.71019
0.6511	0.70856	0.6511	0.71018
0.65328	0.71427	0.65328	0.72652
0.65546	0.70856	0.65546	0.70202
0.65765	0.71427	0.65765	0.71426
0.65983	0.71998	0.65983	0.7061
0.66202	0.70856	0.66202	0.7061
0.6642	0.70856	0.6642	0.70202
0.66638	0.70856	0.66638	0.70203
0.66857	0.70856	0.66857	0.70202
0.67075	0.70856	0.67075	0.70202
0.67294	0.70856	0.67294	0.7061
0.67512	0.70856	0.67512	0.70202
0.6773	0.70856	0.6773	0.70202
0.67949	0.70856	0.67949	0.7061
0.68167	0.69713	0.68167	0.71018
0.68386	0.70285	0.68386	0.71018
0.68604	0.70285	0.68604	0.69794
0.68822	0.69713	0.68822	0.69386
0.69041	0.69713	0.69041	0.69794
0.69259	0.70285	0.69259	0.70202
0.69478	0.69715	0.69478	0.70202
0.69696	0.70285	0.69696	0.70202
0.69914	0.70856	0.69914	0.70202
0.70133	0.69715	0.70133	0.68978
0.70351	0.69715	0.70351	0.69386
0.7057	0.69715	0.7057	0.68978
0.70788	0.69715	0.70788	0.69794
0.71006	0.69715	0.71006	0.69794
0.71225	0.69715	0.71225	0.6857
0.71443	0.69715	0.71443	0.68978
0.71662	0.69142	0.71662	0.69794
0.7188	0.69142	0.7188	0.69386
0.72098	0.69142	0.72098	0.68162
0.72317	0.69142	0.72317	0.68978
0.72535	0.69142	0.72535	0.68978
0.72754	0.69142	0.72754	0.6857
0.72972	0.68569	0.72972	0.68162
0.7319	0.68569	0.7319	0.6857
0.73409	0.68569	0.73409	0.68162
0.73627	0.68569	0.73627	0.68978
0.73846	0.67997	0.73846	0.68162
0.74064	0.67997	0.74064	0.67753
0.74282	0.68569	0.74282	0.6857
0.74501	0.67997	0.74501	0.66121
0.74719	0.67997	0.74719	0.66937
0.74938	0.67426	0.74938	0.66529
0.75156	0.67426	0.75156	0.68162
0.75374	0.67998	0.75374	0.66529
0.75593	0.67426	0.75593	0.67753
0.75811	0.67997	0.75811	0.68162
0.7603	0.67997	0.7603	0.66937
0.76248	0.67997	0.76248	0.67345
0.76466	0.67426	0.76466	0.66529
0.76685	0.67426	0.76685	0.67345
0.76903	0.67426	0.76903	0.66529
0.77122	0.66855	0.77122	0.67345
0.7734	0.67426	0.7734	0.67345
0.77558	0.67426	0.77558	0.65305
0.77777	0.67426	0.77777	0.66937
0.77995	0.66855	0.77995	0.66121
0.78214	0.67426	0.78214	0.66529
0.78432	0.67426	0.78432	0.67753
0.7865	0.66855	0.7865	0.65305
0.78869	0.66855	0.78869	0.65713
0.79087	0.66855	0.79087	0.65305
0.79306	0.67426	0.79306	0.66937
0.79524	0.66284	0.79524	0.64897
0.79742	0.66855	0.79742	0.66121
0.79961	0.66284	0.79961	0.65713
0.80179	0.66284	0.80179	0.64489
0.80398	0.66284	0.80398	0.64489
0.80616	0.66284	0.80616	0.66529
0.80834	0.66284	0.80834	0.64489
0.81053	0.65713	0.81053	0.65305
0.81271	0.65713	0.81271	0.65713
0.8149	0.66284	0.8149	0.64897
0.81708	0.65713	0.81708	0.64489
0.81926	0.65713	0.81926	0.64489
0.82145	0.65713	0.82145	0.65305
0.82363	0.66284	0.82363	0.64897
0.82582	0.65713	0.82582	0.64081
0.828	0.65713	0.828	0.65713
0.83018	0.65713	0.83018	0.63673
0.83237	0.65713	0.83237	0.64897
0.83455	0.65713	0.83455	0.64081
0.83674	0.65143	0.83674	0.64489
0.83892	0.65143	0.83892	0.64489
0.8411	0.65143	0.8411	0.64081
0.84329	0.65143	0.84329	0.63265
0.84547	0.64572	0.84547	0.64897
0.84766	0.64572	0.84766	0.64081
0.84984	0.63999	0.84984	0.63673
0.85202	0.65143	0.85202	0.64081
0.85421	0.64572	0.85421	0.64489
0.85639	0.64572	0.85639	0.63265
0.85858	0.64572	0.85858	0.63673
0.86076	0.63999	0.86076	0.64081
0.86294	0.64572	0.86294	0.63673
0.86513	0.64572	0.86513	0.63673
0.86731	0.64572	0.86731	0.63673
0.8695	0.63999	0.8695	0.62857
0.87168	0.63999	0.87168	0.63265
0.87386	0.63999	0.87386	0.63265
0.87605	0.63999	0.87605	0.62857
0.87823	0.63999	0.87823	0.63673
0.88042	0.63999	0.88042	0.6204
0.8826	0.63999	0.8826	0.63265
0.88478	0.63999	0.88478	0.6204
0.88697	0.63427	0.88697	0.62857
0.88915	0.63999	0.88915	0.6204
0.89134	0.63427	0.89134	0.6204
0.89352	0.63427	0.89352	0.62857
0.8957	0.63999	0.8957	0.62448
0.89789	0.63427	0.89789	0.61224
0.90007	0.63427	0.90007	0.6204
0.90226	0.63427	0.90226	0.62448
0.90444	0.63427	0.90444	0.61632
0.90662	0.62283	0.90662	0.6204
0.90881	0.63427	0.90881	0.63265
0.91099	0.62854	0.91099	0.61632
0.91318	0.62854	0.91318	0.61632
0.91536	0.62854	0.91536	0.61224
0.91754	0.62854	0.91754	0.62857
0.91973	0.62854	0.91973	0.61632
0.92191	0.62854	0.92191	0.62448
0.9241	0.62283	0.9241	0.60408
0.92628	0.62283	0.92628	0.6204
0.92846	0.62854	0.92846	0.62448
0.93065	0.62283	0.93065	0.6
0.93283	0.62854	0.93283	0.61224
0.93502	0.62283	0.93502	0.6204
0.9372	0.62283	0.9372	0.61224
0.93938	0.62283	0.93938	0.61224
0.94157	0.61712	0.94157	0.61224
0.94375	0.62283	0.94375	0.60408
0.94594	0.61712	0.94594	0.61224
0.94812	0.61712	0.94812	0.6
0.9503	0.61712	0.9503	0.6
0.95249	0.61712	0.95249	0.59592
0.95467	0.61712	0.95467	0.6
0.95686	0.62283	0.95686	0.59592
0.95904	0.62283	0.95904	0.60816
0.96122	0.61712	0.96122	0.6
0.96341	0.61712	0.96341	0.59592
0.96559	0.61142	0.96559	0.60816
0.96778	0.61142	0.96778	0.60408
0.96996	0.61142	0.96996	0.6
0.97214	0.61142	0.97214	0.59592
0.97433	0.61712	0.97433	0.58776
0.97651	0.61142	0.97651	0.59592
0.9787	0.60569	0.9787	0.59592
0.98088	0.61142	0.98088	0.59592
0.98306	0.60569	0.98306	0.59184
0.98525	0.60569	0.98525	0.59184
0.98743	0.60569	0.98743	0.58776
0.98962	0.61142	0.98962	0.59184
0.9918	0.60569	0.9918	0.59184
0.99398	0.60569	0.99398	0.58368
0.99617	0.60569	0.99617	0.58368
0.99835	0.60569	0.99835	0.59184
1.00054	0.60569	1.00054	0.6
1.00272	0.60569	1.00272	0.58368
1.0049	0.59996	1.0049	0.58776
1.00709	0.59996	1.00709	0.58776
1.00927	0.60569	1.00927	0.59592
1.01146	0.59996	1.01146	0.58368
1.01364	0.60569	1.01364	0.5796
1.01582	0.59423	1.01582	0.58776
1.01801	0.60569	1.01801	0.58368
1.02019	0.59423	1.02019	0.57552
1.02238	0.59423	1.02238	0.58368
1.02456	0.59996	1.02456	0.57552
1.02674	0.58853	1.02674	0.57552
1.02893	0.59996	1.02893	0.5796
1.03111	0.59423	1.03111	0.5796
1.0333	0.59423	1.0333	0.58368
1.03548	0.58853	1.03548	0.5796
1.03766	0.59423	1.03766	0.57552
1.03985	0.58853	1.03985	0.57552
1.04203	0.58853	1.04203	0.5796
1.04422	0.58853	1.04422	0.57552
1.0464	0.58853	1.0464	0.58776
1.04858	0.59423	1.04858	0.58776
1.05077	0.58853	1.05077	0.57143
1.05295	0.58853	1.05295	0.57143
1.05514	0.58282	1.05514	0.56326
1.05732	0.58853	1.05732	0.57552
1.0595	0.58853	1.0595	0.59184
1.06169	0.58853	1.06169	0.57143
1.06387	0.58282	1.06387	0.56735
1.06606	0.58853	1.06606	0.56734
1.06824	0.58282	1.06824	0.57552
1.07042	0.58853	1.07042	0.57552
1.07261	0.58282	1.07261	0.57552
1.07479	0.57711	1.07479	0.55918
1.07698	0.58282	1.07698	0.56326
1.07916	0.58853	1.07916	0.5796
1.08134	0.57711	1.08134	0.56735
1.08353	0.58282	1.08353	0.57143
1.08571	0.57711	1.08571	0.55918
1.0879	0.58282	1.0879	0.55508
1.09008	0.57711	1.09008	0.56734
1.09226	0.57711	1.09226	0.56325
1.09445	0.57711	1.09445	0.56735
1.09663	0.57711	1.09663	0.55918
1.09882	0.57711	1.09882	0.55508
1.101	0.5714	1.101	0.57552
1.10318	0.5714	1.10318	0.551
1.10537	0.5714	1.10537	0.56734
1.10755	0.57711	1.10755	0.55508
1.10974	0.5714	1.10974	0.551
1.11192	0.5714	1.11192	0.55916
1.1141	0.5714	1.1141	0.55508
1.11629	0.57711	1.11629	0.55508
1.11847	0.5714	1.11847	0.55918
1.12066	0.5714	1.12066	0.54691
1.12284	0.5714	1.12284	0.55099
1.12502	0.5714	1.12502	0.54692
1.12721	0.5714	1.12721	0.55508
1.12939	0.5657	1.12939	0.55508
1.13158	0.5657	1.13158	0.55508
1.13376	0.5714	1.13376	0.54284
1.13594	0.5714	1.13594	0.55916
1.13813	0.5714	1.13813	0.54283
1.14031	0.55999	1.14031	0.55916
1.1425	0.55999	1.1425	0.55508
1.14468	0.5657	1.14468	0.54283
1.14686	0.5657	1.14686	0.53875
1.14905	0.55999	1.14905	0.55508
1.15123	0.55999	1.15123	0.54691
1.15342	0.55999	1.15342	0.54284
1.1556	0.55999	1.1556	0.55508
1.15778	0.55426	1.15778	0.53875
1.15997	0.55999	1.15997	0.54284
1.16215	0.55426	1.16215	0.53875
1.16434	0.55999	1.16434	0.54692
1.16652	0.55999	1.16652	0.54283
1.1687	0.55999	1.1687	0.54283
1.17089	0.55999	1.17089	0.53467
1.17307	0.55426	1.17307	0.53467
1.17526	0.55426	1.17526	0.53059
1.17744	0.55999	1.17744	0.54283
1.17962	0.55426	1.17962	0.54691
1.18181	0.55426	1.18181	0.53059
1.18399	0.55999	1.18399	0.53875
1.18618	0.55426	1.18618	0.53059
1.18836	0.55426	1.18836	0.53059
1.19054	0.55999	1.19054	0.53875
1.19273	0.55426	1.19273	0.53875
1.19491	0.55426	1.19491	0.53468
1.1971	0.55426	1.1971	0.53059
1.19928	0.54853	1.19928	0.53467
1.20146	0.54853	1.20146	0.51834
1.20365	0.54281	1.20365	0.53059
1.20583	0.54853	1.20583	0.53059
1.20802	0.5371	1.20802	0.53059
1.2102	0.54853	1.2102	0.53875
1.21238	0.54853	1.21238	0.5265
1.21457	0.54281	1.21457	0.5265
1.21675	0.54281	1.21675	0.53059
1.21894	0.54283	1.21894	0.51834
1.22112	0.54281	1.22112	0.5265
1.2233	0.54281	1.2233	0.52242
1.22549	0.54281	1.22549	0.5265
1.22767	0.54281	1.22767	0.5265
1.22986	0.54281	1.22986	0.52242
1.23204	0.54281	1.23204	0.52242
1.23422	0.54281	1.23422	0.5265
1.23641	0.5371	1.23641	0.53059
1.23859	0.5371	1.23859	0.52242
1.24078	0.54283	1.24078	0.51426
1.24296	0.5371	1.24296	0.52242
1.24514	0.5371	1.24514	0.51018
1.24733	0.54281	1.24733	0.51834
1.24951	0.5371	1.24951	0.51834
1.2517	0.5371	1.2517	0.51018
1.25388	0.53139	1.25388	0.51426
1.25606	0.53139	1.25606	0.52242
1.25825	0.5371	1.25825	0.51834
1.26043	0.53139	1.26043	0.52242
1.26262	0.5371	1.26262	0.51426
1.2648	0.5371	1.2648	0.52242
1.26698	0.5371	1.26698	0.51426
1.26917	0.53139	1.26917	0.51426
1.27135	0.52568	1.27135	0.5061
1.27354	0.53139	1.27354	0.51834
1.27572	0.53139	1.27572	0.5061
1.2779	0.53139	1.2779	0.51018
1.28009	0.52568	1.28009	0.51018
1.28227	0.52568	1.28227	0.51834
1.28446	0.52568	1.28446	0.51426
1.28664	0.52568	1.28664	0.51018
1.28882	0.52568	1.28882	0.50202
1.29101	0.52568	1.29101	0.51018
1.29319	0.52568	1.29319	0.51834
1.29538	0.52568	1.29538	0.49794
1.29756	0.52568	1.29756	0.51426
1.29974	0.51998	1.29974	0.51426
1.30193	0.51998	1.30193	0.49794
1.30411	0.52568	1.30411	0.51426
1.3063	0.51998	1.3063	0.51018
1.30848	0.52568	1.30848	0.51426
1.31066	0.52568	1.31066	0.5061
1.31285	0.51427	1.31285	0.49794
1.31503	0.52568	1.31503	0.49794
1.31722	0.51998	1.31722	0.5061
1.3194	0.51998	1.3194	0.5061
1.32158	0.51998	1.32158	0.51018
1.32377	0.51998	1.32377	0.48978
1.32595	0.51998	1.32595	0.5061
1.32814	0.51427	1.32814	0.49386
1.33032	0.51427	1.33032	0.50202
1.3325	0.51998	1.3325	0.49386
1.33469	0.51998	1.33469	0.49386
1.33687	0.51998	1.33687	0.49386
1.33906	0.51998	1.33906	0.49794
1.34124	0.51427	1.34124	0.50202
1.34342	0.51427	1.34342	0.49794
1.34561	0.51427	1.34561	0.48162
1.34779	0.50856	1.34779	0.4857
1.34998	0.50283	1.34998	0.49386
1.35216	0.50856	1.35216	0.48978
1.35434	0.51998	1.35434	0.5061
1.35653	0.50856	1.35653	0.48978
1.35871	0.51427	1.35871	0.48978
1.3609	0.50856	1.3609	0.48978
1.36308	0.50283	1.36308	0.4857
1.36526	0.50856	1.36526	0.48978
1.36745	0.50856	1.36745	0.4857
1.36963	0.50856	1.36963	0.49386
1.37182	0.50283	1.37182	0.48162
1.374	0.50283	1.374	0.4857
1.37618	0.50283	1.37618	0.48978
1.37837	0.50283	1.37837	0.4857
1.38055	0.50856	1.38055	0.47754
1.38274	0.50856	1.38274	0.49386
1.38492	0.50283	1.38492	0.48978
1.3871	0.50283	1.3871	0.49386
1.38929	0.50856	1.38929	0.4857
1.39147	0.50283	1.39147	0.4857
1.39366	0.50283	1.39366	0.47754
1.39584	0.50856	1.39584	0.48978
1.39802	0.49711	1.39802	0.47345
1.40021	0.50283	1.40021	0.48162
1.40239	0.50283	1.40239	0.47754
1.40458	0.49711	1.40458	0.4857
1.40676	0.50283	1.40676	0.47754
1.40894	0.49711	1.40894	0.47345
1.41113	0.49711	1.41113	0.46937
1.41331	0.49711	1.41331	0.46937
1.4155	0.50283	1.4155	0.47345
1.41768	0.49711	1.41768	0.47345
1.41986	0.49138	1.41986	0.46937
1.42205	0.49138	1.42205	0.48162
1.42423	0.49711	1.42423	0.46529
1.42642	0.49138	1.42642	0.48162
1.4286	0.49138	1.4286	0.46937
1.43078	0.48567	1.43078	0.48162
1.43297	0.49138	1.43297	0.46529
1.43515	0.49138	1.43515	0.46937
1.43734	0.49138	1.43734	0.47345
1.43952	0.49138	1.43952	0.46937
1.4417	0.49138	1.4417	0.46937
1.44389	0.49138	1.44389	0.47345
1.44607	0.48567	1.44607	0.46529
1.44826	0.49138	1.44826	0.47345
1.45044	0.49138	1.45044	0.46121
1.45262	0.49138	1.45262	0.46529
1.45481	0.49138	1.45481	0.46529
1.45699	0.49138	1.45699	0.47754
1.45918	0.49138	1.45918	0.45713
1.46136	0.48567	1.46136	0.47345
1.46354	0.48567	1.46354	0.46529
1.46573	0.48567	1.46573	0.47345
1.46791	0.48567	1.46791	0.46121
1.4701	0.48567	1.4701	0.46937
1.47228	0.48567	1.47228	0.46529
1.47446	0.48567	1.47446	0.46121
1.47665	0.48567	1.47665	0.46937
1.47883	0.47997	1.47883	0.46529
1.48102	0.47997	1.48102	0.46121
1.4832	0.47426	1.4832	0.46529
1.48538	0.48567	1.48538	0.46937
1.48757	0.48567	1.48757	0.46937
1.48975	0.47997	1.48975	0.44489
1.49194	0.47426	1.49194	0.46937
1.49412	0.47426	1.49412	0.46121
1.4963	0.47426	1.4963	0.46121
1.49849	0.47997	1.49849	0.46121
1.50067	0.47997	1.50067	0.46121
1.50286	0.47997	1.50286	0.45713
1.50504	0.47426	1.50504	0.46121
1.50722	0.47426	1.50722	0.45713
1.50941	0.47426	1.50941	0.46121
1.51159	0.47426	1.51159	0.45305
1.51378	0.47997	1.51378	0.44897
1.51596	0.47426	1.51596	0.46121
1.51814	0.47426	1.51814	0.45713
1.52033	0.47426	1.52033	0.45305
1.52251	0.46855	1.52251	0.46529
1.5247	0.46855	1.5247	0.45713
1.52688	0.47426	1.52688	0.45305
1.52906	0.46855	1.52906	0.45713
1.53125	0.46855	1.53125	0.45713
1.53343	0.46855	1.53343	0.43673
1.53562	0.47426	1.53562	0.45305
1.5378	0.47426	1.5378	0.44897
1.53998	0.46855	1.53998	0.44897
1.54217	0.46855	1.54217	0.45305
1.54435	0.46855	1.54435	0.44489
1.54654	0.46855	1.54654	0.44897
1.54872	0.47426	1.54872	0.45305
1.5509	0.46855	1.5509	0.44081
1.55309	0.46284	1.55309	0.44897
1.55527	0.46855	1.55527	0.44897
1.55746	0.46855	1.55746	0.44897
1.55964	0.46855	1.55964	0.44897
1.56182	0.46855	1.56182	0.44897
1.56401	0.46284	1.56401	0.45305
1.56619	0.46284	1.56619	0.44897
1.56838	0.46284	1.56838	0.45305
1.57056	0.45713	1.57056	0.44489
1.57274	0.46284	1.57274	0.44081
1.57493	0.45713	1.57493	0.45305
1.57711	0.45713	1.57711	0.43265
1.5793	0.45713	1.5793	0.44081
1.58148	0.45713	1.58148	0.43673
1.58366	0.45713	1.58366	0.43673
1.58585	0.45141	1.58585	0.43265
1.58803	0.45713	1.58803	0.44897
1.59022	0.45141	1.59022	0.44897
1.5924	0.45713	1.5924	0.44081
1.59458	0.45713	1.59458	0.44489
1.59677	0.45713	1.59677	0.44489
1.59895	0.45713	1.59895	0.43673
1.60114	0.45713	1.60114	0.42857
1.60332	0.45713	1.60332	0.42857
1.6055	0.45141	1.6055	0.43265
1.60769	0.45141	1.60769	0.43673
1.60987	0.45713	1.60987	0.43265
1.61206	0.45713	1.61206	0.44081
1.61424	0.45713	1.61424	0.42449
1.61642	0.45141	1.61642	0.43265
1.61861	0.45713	1.61861	0.44081
1.62079	0.45141	1.62079	0.42857
1.62298	0.45713	1.62298	0.43673
1.62516	0.45141	1.62516	0.44081
1.62734	0.45141	1.62734	0.42449
1.62953	0.44568	1.62953	0.43265
1.63171	0.43995	1.63171	0.4204
1.6339	0.45141	1.6339	0.43673
1.63608	0.43995	1.63608	0.4204
1.63826	0.45141	1.63826	0.43265
1.64045	0.44568	1.64045	0.42857
1.64263	0.44568	1.64263	0.44081
1.64482	0.44568	1.64482	0.42857
1.647	0.45141	1.647	0.42857
1.64918	0.45141	1.64918	0.42857
1.65137	0.44568	1.65137	0.41632
1.65355	0.43995	1.65355	0.42449
1.65574	0.45141	1.65574	0.42449
1.65792	0.45141	1.65792	0.42449
1.6601	0.43995	1.6601	0.42857
1.66229	0.44568	1.66229	0.41632
1.66447	0.43995	1.66447	0.42857
1.66666	0.43995	1.66666	0.43265
1.66884	0.45141	1.66884	0.41632
1.67102	0.43995	1.67102	0.42857
1.67321	0.43995	1.67321	0.41224
1.67539	0.43995	1.67539	0.42449
1.67758	0.43995	1.67758	0.41632
1.67976	0.43995	1.67976	0.42449
1.68194	0.43425	1.68194	0.41632
1.68413	0.43995	1.68413	0.43265
1.68631	0.43995	1.68631	0.4204
1.6885	0.43995	1.6885	0.4204
1.69068	0.43425	1.69068	0.4204
1.69286	0.43995	1.69286	0.41632
1.69505	0.43995	1.69505	0.41224
1.69723	0.43995	1.69723	0.4204
1.69942	0.43995	1.69942	0.41632
1.7016	0.43995	1.7016	0.41224
1.70378	0.43425	1.70378	0.39592
1.70597	0.43425	1.70597	0.43265
1.70815	0.43425	1.70815	0.4204
1.71034	0.43425	1.71034	0.41224
1.71252	0.43995	1.71252	0.4204
1.7147	0.43425	1.7147	0.40816
1.71689	0.43425	1.71689	0.41224
1.71907	0.43425	1.71907	0.42449
1.72126	0.42854	1.72126	0.40816
1.72344	0.42283	1.72344	0.41224
1.72562	0.42854	1.72562	0.41224
1.72781	0.43425	1.72781	0.41632
1.72999	0.42854	1.72999	0.40408
1.73218	0.42854	1.73218	0.41224
1.73436	0.42854	1.73436	0.41632
1.73654	0.42854	1.73654	0.41632
1.73873	0.42854	1.73873	0.40408
1.74091	0.42283	1.74091	0.40816
1.7431	0.42854	1.7431	0.4
1.74528	0.42283	1.74528	0.4204
1.74746	0.42854	1.74746	0.40816
1.74965	0.42283	1.74965	0.40816
1.75183	0.42854	1.75183	0.40816
1.75402	0.42854	1.75402	0.4
1.7562	0.42283	1.7562	0.40408
1.75838	0.42283	1.75838	0.41632
1.76057	0.42283	1.76057	0.40816
1.76275	0.42854	1.76275	0.4
1.76494	0.42283	1.76494	0.40408
1.76712	0.42283	1.76712	0.40408
1.7693	0.42283	1.7693	0.4
1.77149	0.42283	1.77149	0.40408
1.77367	0.42283	1.77367	0.39592
1.77586	0.42283	1.77586	0.40408
1.77804	0.41712	1.77804	0.40408
1.78022	0.42283	1.78022	0.4
1.78241	0.41712	1.78241	0.40408
1.78459	0.41712	1.78459	0.4
1.78678	0.41712	1.78678	0.38774
1.78896	0.41712	1.78896	0.40408
1.79114	0.41712	1.79114	0.38774
1.79333	0.42283	1.79333	0.39592
1.79551	0.41712	1.79551	0.40816
1.7977	0.41712	1.7977	0.41224
1.79988	0.41712	1.79988	0.39592
1.80206	0.42283	1.80206	0.39592
1.80425	0.41712	1.80425	0.39592
1.80643	0.41712	1.80643	0.4
1.80862	0.41712	1.80862	0.4
1.8108	0.41712	1.8108	0.40408
1.81298	0.41712	1.81298	0.4
1.81517	0.41712	1.81517	0.39592
1.81735	0.41142	1.81735	0.39592
1.81954	0.41142	1.81954	0.39592
1.82172	0.41142	1.82172	0.39184
1.8239	0.41142	1.8239	0.40408
1.82609	0.41712	1.82609	0.39182
1.82827	0.40571	1.82827	0.4
1.83046	0.40571	1.83046	0.39592
1.83264	0.41142	1.83264	0.4
1.83482	0.40571	1.83482	0.4
1.83701	0.40571	1.83701	0.39592
1.83919	0.41142	1.83919	0.39592
1.84138	0.40571	1.84138	0.39182
1.84356	0.41142	1.84356	0.39592
1.84574	0.40571	1.84574	0.39182
1.84793	0.40571	1.84793	0.38365
1.85011	0.40571	1.85011	0.38774
1.8523	0.40571	1.8523	0.39592
1.85448	0.40571	1.85448	0.39184
1.85666	0.40571	1.85666	0.38365
1.85885	0.39998	1.85885	0.39999
1.86103	0.40571	1.86103	0.39184
1.86322	0.40571	1.86322	0.39184
1.8654	0.39998	1.8654	0.38365
1.86758	0.40571	1.86758	0.37957
1.86977	0.40571	1.86977	0.37957
1.87195	0.40571	1.87195	0.39184
1.87414	0.39998	1.87414	0.39182
1.87632	0.40571	1.87632	0.39591
1.8785	0.40571	1.8785	0.38774
1.88069	0.40571	1.88069	0.38774
1.88287	0.39998	1.88287	0.37957
1.88506	0.40571	1.88506	0.39592
1.88724	0.39998	1.88724	0.37957
1.88942	0.39998	1.88942	0.4
1.89161	0.39998	1.89161	0.38774
1.89379	0.39998	1.89379	0.39182
1.89598	0.40571	1.89598	0.38366
1.89816	0.39425	1.89816	0.39184
1.90034	0.40571	1.90034	0.37957
1.90253	0.40571	1.90253	0.37139
1.90471	0.39425	1.90471	0.39592
1.9069	0.39425	1.9069	0.37957
1.90908	0.39998	1.90908	0.39184
1.91126	0.39998	1.91126	0.37549
1.91345	0.39425	1.91345	0.37957
1.91563	0.38853	1.91563	0.38774
1.91782	0.39998	1.91782	0.37955
1.92	0.39425	1.92	0.38366
1.92218	0.39998	1.92218	0.39184
1.92437	0.39425	1.92437	0.37141
1.92655	0.39425	1.92655	0.38774
1.92874	0.38853	1.92874	0.38774
1.93092	0.39425	1.93092	0.36731
1.9331	0.39425	1.9331	0.37955
1.93529	0.38853	1.93529	0.38366
1.93747	0.38853	1.93747	0.37549
1.93966	0.38853	1.93966	0.37549
1.94184	0.38853	1.94184	0.37139
1.94402	0.38853	1.94402	0.37547
1.94621	0.38853	1.94621	0.37139
1.94839	0.38855	1.94839	0.36323
1.95058	0.38853	1.95058	0.38365
1.95276	0.38853	1.95276	0.37955
1.95494	0.38853	1.95494	0.38774
1.95713	0.38853	1.95713	0.37958
1.95931	0.38853	1.95931	0.38774
1.9615	0.38853	1.9615	0.36731
1.96368	0.38853	1.96368	0.36731
1.96586	0.38853	1.96586	0.36731
1.96805	0.38853	1.96805	0.35915
1.97023	0.38853	1.97023	0.37139
1.97242	0.38853	1.97242	0.36731
1.9746	0.38853	1.9746	0.36731
1.97678	0.38853	1.97678	0.36731
1.97897	0.38282	1.97897	0.35507
1.98115	0.37711	1.98115	0.36731
1.98334	0.38282	1.98334	0.37549
1.98552	0.38282	1.98552	0.36323
1.9877	0.38853	1.9877	0.36323
1.98989	0.37711	1.98989	0.37549
1.99207	0.38282	1.99207	0.36731
1.99426	0.38282	1.99426	0.36325
1.99644	0.38282	1.99644	0.35507
1.99862	0.38853	1.99862	0.35915
2.00081	0.37711	2.00081	0.37141
2.00299	0.38282	2.00299	0.36731
2.00518	0.37711	2.00518	0.37139
2.00736	0.37711	2.00736	0.36731
2.00954	0.38282	2.00954	0.35915
2.01173	0.37711	2.01173	0.36323
2.01391	0.38282	2.01391	0.36731
2.0161	0.3714	2.0161	0.36323
2.01828	0.37711	2.01828	0.36731
2.02046	0.37711	2.02046	0.36731
2.02265	0.37711	2.02265	0.35507
2.02483	0.37711	2.02483	0.36323
2.02702	0.38282	2.02702	0.36731
2.0292	0.37711	2.0292	0.35507
2.03138	0.3714	2.03138	0.37547
2.03357	0.3714	2.03357	0.35915
2.03575	0.3714	2.03575	0.35507
2.03794	0.3714	2.03794	0.35915
2.04012	0.3714	2.04012	0.35507
2.0423	0.37711	2.0423	0.35915
2.04449	0.3714	2.04449	0.35099
2.04667	0.3714	2.04667	0.35507
2.04886	0.3714	2.04886	0.37141
2.05104	0.3714	2.05104	0.36323
2.05322	0.3714	2.05322	0.35915
2.05541	0.3714	2.05541	0.36323
2.05759	0.3714	2.05759	0.34691
2.05978	0.3714	2.05978	0.35915
2.06196	0.3714	2.06196	0.36323
2.06414	0.3714	2.06414	0.35099
2.06633	0.3714	2.06633	0.34691
2.06851	0.3714	2.06851	0.35915
2.0707	0.3714	2.0707	0.36323
2.07288	0.3714	2.07288	0.36323
2.07506	0.37711	2.07506	0.35507
2.07725	0.3714	2.07725	0.35099
2.07943	0.3657	2.07943	0.35099
2.08162	0.3657	2.08162	0.35099
2.0838	0.3657	2.0838	0.33467
2.08598	0.3714	2.08598	0.35507
2.08817	0.3657	2.08817	0.35099
2.09035	0.3714	2.09035	0.35099
2.09254	0.3714	2.09254	0.34691
2.09472	0.35999	2.09472	0.35915
2.0969	0.3714	2.0969	0.34691
2.09909	0.3657	2.09909	0.35099
2.10127	0.3714	2.10127	0.35099
2.10346	0.35999	2.10346	0.35507
2.10564	0.3657	2.10564	0.35099
2.10782	0.35999	2.10782	0.34691
2.11001	0.3714	2.11001	0.34691
2.11219	0.35999	2.11219	0.33875
2.11438	0.35999	2.11438	0.34283
2.11656	0.3657	2.11656	0.35099
2.11874	0.35999	2.11874	0.35099
2.12093	0.35999	2.12093	0.34283
2.12311	0.35999	2.12311	0.34283
2.1253	0.35428	2.1253	0.34691
2.12748	0.3657	2.12748	0.34691
2.12966	0.35428	2.12966	0.34283
2.13185	0.35999	2.13185	0.34283
2.13403	0.35999	2.13403	0.35507
2.13622	0.35999	2.13622	0.34283
2.1384	0.35428	2.1384	0.33875
2.14058	0.35428	2.14058	0.34691
2.14277	0.35428	2.14277	0.34691
2.14495	0.35428	2.14495	0.34283
2.14714	0.35428	2.14714	0.35099
2.14932	0.35428	2.14932	0.33875
2.1515	0.35428	2.1515	0.34691
2.15369	0.35428	2.15369	0.34283
2.15587	0.35428	2.15587	0.33875
2.15806	0.35428	2.15806	0.34691
2.16024	0.35428	2.16024	0.34691
2.16242	0.35428	2.16242	0.34283
2.16461	0.35428	2.16461	0.33875
2.16679	0.34855	2.16679	0.34283
2.16898	0.35428	2.16898	0.34283
2.17116	0.34855	2.17116	0.34691
2.17334	0.35428	2.17334	0.34283
2.17553	0.35428	2.17553	0.33467
2.17771	0.35428	2.17771	0.33875
2.1799	0.34855	2.1799	0.33875
2.18208	0.34855	2.18208	0.33875
2.18426	0.34855	2.18426	0.33875
2.18645	0.35428	2.18645	0.34283
2.18863	0.34855	2.18863	0.34691
2.19082	0.35428	2.19082	0.34691
2.193	0.34855	2.193	0.34283
2.19518	0.35428	2.19518	0.34691
2.19737	0.35428	2.19737	0.33875
2.19955	0.34855	2.19955	0.34283
2.20174	0.34855	2.20174	0.33875
2.20392	0.34283	2.20392	0.34691
2.2061	0.34855	2.2061	0.33467
2.20829	0.34855	2.20829	0.33875
2.21047	0.34855	2.21047	0.33059
2.21266	0.34283	2.21266	0.33875
2.21484	0.34283	2.21484	0.33875
2.21702	0.34855	2.21702	0.33875
2.21921	0.34283	2.21921	0.33059
2.22139	0.34855	2.22139	0.33059
2.22358	0.34855	2.22358	0.3265
2.22576	0.34283	2.22576	0.33467
2.22794	0.3371	2.22794	0.32242
2.23013	0.3371	2.23013	0.33467
2.23231	0.34855	2.23231	0.33059
2.2345	0.34283	2.2345	0.33059
2.23668	0.34855	2.23668	0.3265
2.23886	0.3371	2.23886	0.3265
2.24105	0.3371	2.24105	0.33467
2.24323	0.3371	2.24323	0.33467
2.24542	0.34855	2.24542	0.33467
2.2476	0.3371	2.2476	0.3265
2.24978	0.34283	2.24978	0.33059
2.25197	0.3371	2.25197	0.32242
2.25415	0.3371	2.25415	0.33875
2.25634	0.3371	2.25634	0.33059
2.25852	0.34283	2.25852	0.33875
2.2607	0.3371	2.2607	0.33467
2.26289	0.3371	2.26289	0.3265
2.26507	0.3371	2.26507	0.32242
2.26726	0.3371	2.26726	0.33059
2.26944	0.3371	2.26944	0.33467
2.27162	0.3371	2.27162	0.3265
2.27381	0.3371	2.27381	0.31018
2.27599	0.3371	2.27599	0.33875
2.27818	0.33139	2.27818	0.3265
2.28036	0.3371	2.28036	0.33467
2.28254	0.3371	2.28254	0.32242
2.28473	0.3371	2.28473	0.32242
2.28691	0.3371	2.28691	0.33059
2.2891	0.33139	2.2891	0.31426
2.29128	0.3371	2.29128	0.32242
2.29346	0.3371	2.29346	0.33467
2.29565	0.33139	2.29565	0.33059
2.29783	0.3371	2.29783	0.33059
2.30002	0.33139	2.30002	0.33059
2.3022	0.3371	2.3022	0.32242
2.30438	0.33139	2.30438	0.32242
2.30657	0.33139	2.30657	0.31426
2.30875	0.33139	2.30875	0.31426
2.31094	0.3371	2.31094	0.33059
2.31312	0.32568	2.31312	0.3265
2.3153	0.33139	2.3153	0.31834
2.31749	0.3371	2.31749	0.31834
2.31967	0.33139	2.31967	0.31426
2.32186	0.3371	2.32186	0.31834
2.32404	0.32568	2.32404	0.31834
2.32622	0.32568	2.32622	0.3265
2.32841	0.33139	2.32841	0.33059
2.33059	0.32568	2.33059	0.32242
2.33278	0.32568	2.33278	0.31834
2.33496	0.33139	2.33496	0.3265
2.33714	0.33139	2.33714	0.31834
2.33933	0.32568	2.33933	0.3265
2.34151	0.33139	2.34151	0.32242
2.3437	0.32568	2.3437	0.31018
2.34588	0.33139	2.34588	0.31834
2.34806	0.31998	2.34806	0.32242
2.35025	0.32568	2.35025	0.3061
2.35243	0.33139	2.35243	0.31834
2.35462	0.32568	2.35462	0.3061
2.3568	0.31998	2.3568	0.31426
2.35898	0.31998	2.35898	0.3061
2.36117	0.32568	2.36117	0.32242
2.36335	0.31998	2.36335	0.31834
2.36554	0.31998	2.36554	0.3265
2.36772	0.31998	2.36772	0.31018
2.3699	0.31998	2.3699	0.31018
2.37209	0.33139	2.37209	0.31426
2.37427	0.31998	2.37427	0.31018
2.37646	0.31998	2.37646	0.31834
2.37864	0.32568	2.37864	0.3265
2.38082	0.32568	2.38082	0.31018
2.38301	0.31998	2.38301	0.3265
2.38519	0.31998	2.38519	0.31426
2.38738	0.31998	2.38738	0.32242
2.38956	0.32568	2.38956	0.31834
2.39174	0.31998	2.39174	0.3061
2.39393	0.31998	2.39393	0.30202
2.39611	0.31998	2.39611	0.31834
2.3983	0.31998	2.3983	0.31018
2.40048	0.31998	2.40048	0.31426
2.40266	0.31998	2.40266	0.31426
2.40485	0.31998	2.40485	0.3061
2.40703	0.31998	2.40703	0.31834
2.40922	0.31998	2.40922	0.31018
2.4114	0.31425	2.4114	0.31018
2.41358	0.31998	2.41358	0.31018
2.41577	0.31425	2.41577	0.3061
2.41795	0.31998	2.41795	0.3061
2.42014	0.31998	2.42014	0.31426
2.42232	0.31998	2.42232	0.3061
2.4245	0.31425	2.4245	0.31426
2.42669	0.31998	2.42669	0.31426
2.42887	0.31425	2.42887	0.30202
2.43106	0.31425	2.43106	0.3061
2.43324	0.31425	2.43324	0.3061
2.43542	0.31425	2.43542	0.31834
2.43761	0.31425	2.43761	0.31018
2.43979	0.30852	2.43979	0.31426
2.44198	0.31425	2.44198	0.3061
2.44416	0.31998	2.44416	0.31018
2.44634	0.31425	2.44634	0.3061
2.44853	0.3028	2.44853	0.31018
2.45071	0.31425	2.45071	0.31018
2.4529	0.30852	2.4529	0.30202
2.45508	0.31425	2.45508	0.30202
2.45726	0.31425	2.45726	0.31018
2.45945	0.31425	2.45945	0.31834
2.46163	0.30852	2.46163	0.3061
2.46382	0.30852	2.46382	0.31018
2.466	0.30852	2.466	0.29386
2.46818	0.30852	2.46818	0.30202
2.47037	0.30852	2.47037	0.31018
2.47255	0.31425	2.47255	0.31426
2.47474	0.3028	2.47474	0.3061
2.47692	0.3028	2.47692	0.28978
2.4791	0.30852	2.4791	0.31426
2.48129	0.3028	2.48129	0.3061
2.48347	0.30852	2.48347	0.30202
2.48566	0.3028	2.48566	0.28162
2.48784	0.3028	2.48784	0.30202
2.49002	0.30852	2.49002	0.29794
2.49221	0.30852	2.49221	0.29794
2.49439	0.30852	2.49439	0.29794
2.49658	0.30852	2.49658	0.31426
2.49876	0.3028	2.49876	0.29386
2.50094	0.3028	2.50094	0.30202
2.50313	0.3028	2.50313	0.3061
2.50531	0.3028	2.50531	0.29794
2.5075	0.3028	2.5075	0.29794
2.50968	0.3028	2.50968	0.29794
2.51186	0.3028	2.51186	0.28978
2.51405	0.3028	2.51405	0.28978
2.51623	0.30852	2.51623	0.3061
2.51842	0.3028	2.51842	0.30202
2.5206	0.3028	2.5206	0.29386
2.52278	0.3028	2.52278	0.3061
2.52497	0.3028	2.52497	0.29794
2.52715	0.29709	2.52715	0.31018
2.52934	0.3028	2.52934	0.29386
2.53152	0.3028	2.53152	0.30202
2.5337	0.3028	2.5337	0.29794
2.53589	0.3028	2.53589	0.29386
2.53807	0.29709	2.53807	0.30202
2.54026	0.3028	2.54026	0.30202
2.54244	0.29709	2.54244	0.28162
2.54462	0.3028	2.54462	0.29386
2.54681	0.3028	2.54681	0.29794
2.54899	0.3028	2.54899	0.3061
2.55118	0.3028	2.55118	0.30202
2.55336	0.29709	2.55336	0.28162
2.55554	0.29709	2.55554	0.29386
2.55773	0.3028	2.55773	0.2857
2.55991	0.3028	2.55991	0.29386
2.5621	0.29709	2.5621	0.28978
2.56428	0.29709	2.56428	0.30202
2.56646	0.29138	2.56646	0.29794
2.56865	0.29709	2.56865	0.30202
2.57083	0.3028	2.57083	0.29794
2.57302	0.3028	2.57302	0.29386
2.5752	0.29709	2.5752	0.28978
2.57738	0.29709	2.57738	0.2857
2.57957	0.29138	2.57957	0.29386
2.58175	0.29709	2.58175	0.30202
2.58394	0.29138	2.58394	0.29794
2.58612	0.29709	2.58612	0.28978
2.5883	0.29709	2.5883	0.28978
2.59049	0.28567	2.59049	0.28162
2.59267	0.29138	2.59267	0.28978
2.59486	0.29138	2.59486	0.29794
2.59704	0.29709	2.59704	0.29386
2.59922	0.29138	2.59922	0.2857
2.60141	0.29138	2.60141	0.28978
2.60359	0.28567	2.60359	0.29794
2.60578	0.28567	2.60578	0.2857
2.60796	0.29138	2.60796	0.2857
2.61014	0.29138	2.61014	0.2857
2.61233	0.29138	2.61233	0.28162
2.61451	0.28567	2.61451	0.28978
2.6167	0.29138	2.6167	0.27753
2.61888	0.28567	2.61888	0.29794
2.62106	0.29138	2.62106	0.28162
2.62325	0.28567	2.62325	0.28162
2.62543	0.28567	2.62543	0.2857
2.62762	0.28567	2.62762	0.28162
2.6298	0.29138	2.6298	0.28162
2.63198	0.28567	2.63198	0.2857
2.63417	0.28567	2.63417	0.2857
2.63635	0.28567	2.63635	0.2857
2.63854	0.28567	2.63854	0.27753
2.64072	0.28567	2.64072	0.27753
2.6429	0.28567	2.6429	0.2857
2.64509	0.28567	2.64509	0.29794
2.64727	0.29138	2.64727	0.27753
2.64946	0.28567	2.64946	0.28162
2.65164	0.28567	2.65164	0.28978
2.65382	0.28567	2.65382	0.28162
2.65601	0.28567	2.65601	0.27345
2.65819	0.27997	2.65819	0.28162
2.66038	0.28567	2.66038	0.28978
2.66256	0.28567	2.66256	0.27753
2.66474	0.28567	2.66474	0.28162
2.66693	0.28567	2.66693	0.28162
2.66911	0.27997	2.66911	0.28162
2.6713	0.28567	2.6713	0.28162
2.67348	0.28567	2.67348	0.28978
2.67566	0.28567	2.67566	0.27753
2.67785	0.28567	2.67785	0.28162
2.68003	0.28567	2.68003	0.27753
2.68222	0.28567	2.68222	0.26937
2.6844	0.27997	2.6844	0.27753
2.68658	0.28567	2.68658	0.2857
2.68877	0.27997	2.68877	0.27753
2.69095	0.28567	2.69095	0.28162
2.69314	0.28567	2.69314	0.27345
2.69532	0.27997	2.69532	0.27753
2.6975	0.28567	2.6975	0.28162
2.69969	0.27997	2.69969	0.27345
2.70187	0.28567	2.70187	0.27753
2.70406	0.27997	2.70406	0.27753
2.70624	0.28567	2.70624	0.27345
2.70842	0.27997	2.70842	0.26121
2.71061	0.27426	2.71061	0.26937
2.71279	0.27997	2.71279	0.26529
2.71498	0.27426	2.71498	0.27345
2.71716	0.27997	2.71716	0.28162
2.71934	0.27997	2.71934	0.2857
2.72153	0.27997	2.72153	0.27345
2.72371	0.27426	2.72371	0.27345
2.7259	0.27997	2.7259	0.27753
2.72808	0.27997	2.72808	0.28162
2.73026	0.27997	2.73026	0.27753
2.73245	0.27426	2.73245	0.27753
2.73463	0.27426	2.73463	0.2857
2.73682	0.26855	2.73682	0.26937
2.739	0.27426	2.739	0.26937
2.74118	0.27426	2.74118	0.28978
2.74337	0.27426	2.74337	0.27753
2.74555	0.27426	2.74555	0.26529
2.74774	0.27997	2.74774	0.27753
2.74992	0.27426	2.74992	0.27345
2.7521	0.27426	2.7521	0.27753
2.75429	0.27426	2.75429	0.26529
2.75647	0.27426	2.75647	0.27753
2.75866	0.26855	2.75866	0.26937
2.76084	0.27426	2.76084	0.27345
2.76302	0.26855	2.76302	0.27753
2.76521	0.27426	2.76521	0.26937
2.76739	0.26855	2.76739	0.28162
2.76958	0.26855	2.76958	0.27345
2.77176	0.26855	2.77176	0.27345
2.77394	0.26855	2.77394	0.27345
2.77613	0.26855	2.77613	0.26121
2.77831	0.26855	2.77831	0.27345
2.7805	0.26855	2.7805	0.27345
2.78268	0.27426	2.78268	0.27345
2.78486	0.26855	2.78486	0.27345
2.78705	0.26855	2.78705	0.26937
2.78923	0.26855	2.78923	0.27753
2.79142	0.26855	2.79142	0.26937
2.7936	0.26855	2.7936	0.26529
2.79578	0.26855	2.79578	0.26937
2.79797	0.26855	2.79797	0.27345
2.80015	0.26855	2.80015	0.26937
2.80234	0.26855	2.80234	0.26937
2.80452	0.26855	2.80452	0.26529
2.8067	0.26855	2.8067	0.27345
2.80889	0.26853	2.80889	0.26529
2.81107	0.26855	2.81107	0.26121
2.81326	0.26855	2.81326	0.26529
2.81544	0.26282	2.81544	0.26121
2.81762	0.26282	2.81762	0.26529
2.81981	0.26855	2.81981	0.27345
2.82199	0.26855	2.82199	0.27753
2.82418	0.26282	2.82418	0.26937
2.82636	0.26282	2.82636	0.26529
2.82854	0.26855	2.82854	0.26121
2.83073	0.26855	2.83073	0.26121
2.83291	0.26855	2.83291	0.26529
2.8351	0.26282	2.8351	0.27753
2.83728	0.26282	2.83728	0.26937
2.83946	0.26282	2.83946	0.26121
2.84165	0.26855	2.84165	0.25305
2.84383	0.26855	2.84383	0.26529
2.84602	0.26855	2.84602	0.26529
2.8482	0.26282	2.8482	0.26121
2.85038	0.26282	2.85038	0.26937
2.85257	0.2571	2.85257	0.26937
2.85475	0.26855	2.85475	0.26529
2.85694	0.26855	2.85694	0.26529
2.85912	0.2571	2.85912	0.26121
2.8613	0.26282	2.8613	0.25305
2.86349	0.26855	2.86349	0.27345
2.86567	0.26282	2.86567	0.26121
2.86786	0.26282	2.86786	0.26529
2.87004	0.26282	2.87004	0.27753
2.87222	0.2571	2.87222	0.26937
2.87441	0.2571	2.87441	0.26937
2.87659	0.26282	2.87659	0.26529
2.87878	0.2571	2.87878	0.26121
2.88096	0.2571	2.88096	0.24897
2.88314	0.2571	2.88314	0.25305
2.88533	0.25137	2.88533	0.25713
2.88751	0.25137	2.88751	0.26529
2.8897	0.2571	2.8897	0.26529
2.89188	0.2571	2.89188	0.24489
2.89406	0.26855	2.89406	0.26121
2.89625	0.2571	2.89625	0.26529
2.89843	0.2571	2.89843	0.26121
2.90062	0.25137	2.90062	0.24897
2.9028	0.2571	2.9028	0.26529
2.90498	0.2571	2.90498	0.26529
2.90717	0.2571	2.90717	0.25713
2.90935	0.2571	2.90935	0.26121
2.91154	0.25137	2.91154	0.25305
2.91372	0.2571	2.91372	0.26121
2.9159	0.2571	2.9159	0.25305
2.91809	0.25137	2.91809	0.25713
2.92027	0.25137	2.92027	0.25305
2.92246	0.25137	2.92246	0.25713
2.92464	0.25137	2.92464	0.26121
2.92682	0.2571	2.92682	0.26529
2.92901	0.25137	2.92901	0.26937
2.93119	0.25137	2.93119	0.26529
2.93338	0.25137	2.93338	0.26121
2.93556	0.25137	2.93556	0.24897
2.93774	0.25137	2.93774	0.24489
2.93993	0.25137	2.93993	0.26121
2.94211	0.25137	2.94211	0.25305
2.9443	0.25137	2.9443	0.26121
2.94648	0.25137	2.94648	0.25713
2.94866	0.25137	2.94866	0.25713
2.95085	0.25137	2.95085	0.25713
2.95303	0.2571	2.95303	0.25713
2.95522	0.25137	2.95522	0.25305
2.9574	0.25137	2.9574	0.24489
2.95958	0.25137	2.95958	0.25713
2.96177	0.25137	2.96177	0.25305
2.96395	0.25137	2.96395	0.26121
2.96614	0.25137	2.96614	0.24897
2.96832	0.25137	2.96832	0.23673
2.9705	0.25137	2.9705	0.26529
2.97269	0.25137	2.97269	0.25305
2.97487	0.25137	2.97487	0.24897
2.97706	0.25137	2.97706	0.24081
2.97924	0.25137	2.97924	0.24897
2.98142	0.25137	2.98142	0.25713
2.98361	0.24566	2.98361	0.24897
2.98579	0.24566	2.98579	0.25305
2.98798	0.24566	2.98798	0.24081
2.99016	0.24566	2.99016	0.25713
2.99234	0.24566	2.99234	0.25713
2.99453	0.23995	2.99453	0.24897
2.99671	0.25137	2.99671	0.25713
2.9989	0.25137	2.9989	0.25305
3.00108	0.24566	3.00108	0.26121
3.00326	0.25137	3.00326	0.25305
3.00545	0.24566	3.00545	0.26529
3.00763	0.25137	3.00763	0.24081
3.00982	0.24566	3.00982	0.24489
3.012	0.24566	3.012	0.24489
3.01418	0.24566	3.01418	0.25305
3.01637	0.25137	3.01637	0.24081
3.01855	0.25137	3.01855	0.25305
3.02074	0.25137	3.02074	0.26121
3.02292	0.25137	3.02292	0.24489
3.0251	0.25137	3.0251	0.25305
3.02729	0.24566	3.02729	0.24897
3.02947	0.24566	3.02947	0.24897
3.03166	0.24566	3.03166	0.24489
3.03384	0.23425	3.03384	0.24897
3.03602	0.23995	3.03602	0.24489
3.03821	0.24566	3.03821	0.24897
3.04039	0.23995	3.04039	0.24489
3.04258	0.23995	3.04258	0.25305
3.04476	0.23995	3.04476	0.24897
3.04694	0.23995	3.04694	0.24897
3.04913	0.23995	3.04913	0.23673
3.05131	0.23995	3.05131	0.24489
3.0535	0.24566	3.0535	0.24489
3.05568	0.23425	3.05568	0.24897
3.05786	0.23995	3.05786	0.25305
3.06005	0.23995	3.06005	0.25713
3.06223	0.23425	3.06223	0.24081
3.06442	0.23995	3.06442	0.24081
3.0666	0.23995	3.0666	0.25305
3.06878	0.23995	3.06878	0.24489
3.07097	0.23425	3.07097	0.24489
3.07315	0.23425	3.07315	0.24489
3.07534	0.23425	3.07534	0.24897
3.07752	0.23425	3.07752	0.25305
3.0797	0.23995	3.0797	0.24489
3.08189	0.23425	3.08189	0.23265
3.08407	0.23425	3.08407	0.22857
3.08626	0.23425	3.08626	0.23673
3.08844	0.23425	3.08844	0.23673
3.09062	0.23425	3.09062	0.24489
3.09281	0.23995	3.09281	0.24081
3.09499	0.23425	3.09499	0.25305
3.09718	0.23425	3.09718	0.23673
3.09936	0.23425	3.09936	0.23673
3.10154	0.23425	3.10154	0.23673
3.10373	0.23425	3.10373	0.24489
3.10591	0.23995	3.10591	0.24081
3.1081	0.23425	3.1081	0.24897
3.11028	0.23995	3.11028	0.23673
3.11246	0.23425	3.11246	0.24489
3.11465	0.23425	3.11465	0.24081
3.11683	0.23425	3.11683	0.24081
3.11902	0.23425	3.11902	0.24489
3.1212	0.23425	3.1212	0.24489
3.12338	0.23425	3.12338	0.24081
3.12557	0.23995	3.12557	0.23673
3.12775	0.23425	3.12775	0.24081
3.12994	0.23425	3.12994	0.23265
3.13212	0.22854	3.13212	0.23673
3.1343	0.23425	3.1343	0.24897
3.13649	0.23425	3.13649	0.23673
3.13867	0.23425	3.13867	0.23265
3.14086	0.22854	3.14086	0.23265
3.14304	0.22854	3.14304	0.23265
3.14522	0.23425	3.14522	0.23673
3.14741	0.23425	3.14741	0.22448
3.14959	0.23425	3.14959	0.23673
3.15178	0.23425	3.15178	0.22857
3.15396	0.23425	3.15396	0.24489
3.15614	0.23425	3.15614	0.23265
3.15833	0.22854	3.15833	0.24489
3.16051	0.23425	3.16051	0.22857
3.1627	0.22854	3.1627	0.23265
3.16488	0.23425	3.16488	0.24489
3.16706	0.23425	3.16706	0.24081
3.16925	0.23425	3.16925	0.23265
3.17143	0.22854	3.17143	0.23265
3.17362	0.22854	3.17362	0.24489
3.1758	0.23425	3.1758	0.23673
3.17798	0.22283	3.17798	0.22857
3.18017	0.23425	3.18017	0.23673
3.18235	0.22854	3.18235	0.23673
3.18454	0.22854	3.18454	0.23673
3.18672	0.22283	3.18672	0.23673
3.1889	0.22854	3.1889	0.23265
3.19109	0.22854	3.19109	0.22447
3.19327	0.22283	3.19327	0.22857
3.19546	0.22283	3.19546	0.24897
3.19764	0.22283	3.19764	0.24897
3.19982	0.22854	3.19982	0.22448
3.20201	0.22854	3.20201	0.23265
3.20419	0.21712	3.20419	0.22855
3.20638	0.23425	3.20638	0.23673
3.20856	0.22854	3.20856	0.22855
3.21074	0.22283	3.21074	0.24081
3.21293	0.22854	3.21293	0.22857
3.21511	0.22854	3.21511	0.23673
3.2173	0.22283	3.2173	0.22448
3.21948	0.22283	3.21948	0.22447
3.22166	0.21712	3.22166	0.22857
3.22385	0.22283	3.22385	0.23265
3.22603	0.22283	3.22603	0.22447
3.22822	0.22283	3.22822	0.23673
3.2304	0.21712	3.2304	0.23673
3.23258	0.22854	3.23258	0.22448
3.23477	0.21712	3.23477	0.23673
3.23695	0.21712	3.23695	0.22855
3.23914	0.21712	3.23914	0.22448
3.24132	0.22283	3.24132	0.24081
3.2435	0.21712	3.2435	0.24081
3.24569	0.22283	3.24569	0.22857
3.24787	0.21712	3.24787	0.22857
3.25006	0.22283	3.25006	0.2204
3.25224	0.21712	3.25224	0.23265
3.25442	0.21712	3.25442	0.23673
3.25661	0.21712	3.25661	0.22857
3.25879	0.21712	3.25879	0.24897
3.26098	0.22283	3.26098	0.22448
3.26316	0.21712	3.26316	0.22857
3.26534	0.22283	3.26534	0.22857
3.26753	0.21712	3.26753	0.22447
3.26971	0.21712	3.26971	0.22857
3.2719	0.21712	3.2719	0.22448
3.27408	0.21712	3.27408	0.22857
3.27626	0.21712	3.27626	0.22857
3.27845	0.21712	3.27845	0.22448
3.28063	0.21712	3.28063	0.23673
3.28282	0.21712	3.28282	0.21631
3.285	0.21712	3.285	0.23265
3.28718	0.21712	3.28718	0.22448
3.28937	0.21712	3.28937	0.22448
3.29155	0.21712	3.29155	0.22447
3.29374	0.21712	3.29374	0.22447
3.29592	0.21712	3.29592	0.2204
3.2981	0.21712	3.2981	0.23673
3.30029	0.21712	3.30029	0.22857
3.30247	0.21712	3.30247	0.21631
3.30466	0.21712	3.30466	0.22448
3.30684	0.21712	3.30684	0.22447
3.30902	0.2114	3.30902	0.22448
3.31121	0.21712	3.31121	0.22857
3.31339	0.21712	3.31339	0.22038
3.31558	0.21712	3.31558	0.22857
3.31776	0.21712	3.31776	0.2204
3.31994	0.21712	3.31994	0.23673
3.32213	0.21712	3.32213	0.22447
3.32431	0.21712	3.32431	0.21223
3.3265	0.21712	3.3265	0.24081
3.32868	0.21712	3.32868	0.2204
3.33086	0.21712	3.33086	0.22448
3.33305	0.2114	3.33305	0.21631
3.33523	0.21712	3.33523	0.22039
3.33742	0.21712	3.33742	0.22447
3.3396	0.21712	3.3396	0.2204
3.34178	0.21712	3.34178	0.21221
3.34397	0.2114	3.34397	0.2204
3.34615	0.21712	3.34615	0.21631
3.34834	0.2114	3.34834	0.22857
3.35052	0.21712	3.35052	0.22039
3.3527	0.21712	3.3527	0.21631
3.35489	0.21712	3.35489	0.22857
3.35707	0.21712	3.35707	0.22448
3.35926	0.2114	3.35926	0.23265
[truncated: 8,045 more rows]

## Sheet: Figure 3b
Figure 3b
C60-15/SnOx	C60-15/Sb2O3	C60-10/Sb2O3	C60-5/Sb2O3
J (mA/cm^2)	J (mA/cm^2)	J (mA/cm^2)	J (mA/cm^2)
19.1301	19.2846	19.807	20.1883
18.8267	19.2463	19.8717	20.1109
18.8184	19.2772	19.754	20.4737
18.8027	19.3903	19.6295	20.4345
18.7835	19.5115	20.1348	20.2109
18.7746	19.4479	19.3575	20.3184
19.2201	19.1549	19.5851	20.2671
18.8027	19.3978	19.5881	20.2626
19.1943	19.1405	19.7259	20.3946
18.7957	19.3823	19.4082	20.302
18.5009	19.0202	19.7656	20.3887
19.3245	19.4062	19.2991	20.2664
19.184	19.184	19.6858	20.1753
18.5009	18.9013	19.1547	20.2316
19.6084	18.736	19.3387	20.46
19.6629	18.9368	19.7217	20.2696
19.188	19.1971	19.3401	20.2025
19.1573	19.0639	19.7686	19.8246
19.3889	18.8922	19.6791	20.0972
19.1374	18.9815	19.5121	19.8536

## Sheet: Figure 3c
Figure 3c
C60-15/SnOx	C60-15/Sb2O3	C60-10/Sb2O3	C60-5/Sb2O3
PCE (%)	PCE (%)	PCE (%)	PCE (%)
27.3454	26.716	28.1137	30.243
26.5663	27.6163	27.9894	28.1125
27.3766	27.6724	27.5107	28.8799
27.4943	27.4064	28.7745	29.3252
26.7059	27.7674	26.9328	30.0234
26.9323	26.8148	27.3346	30.0525
28.5927	27.3853	27.0299	30.0845
27.4943	27.5099	27.6626	30.2826
25.8748	27.0407	27.8382	30.3246
26.0325	27.8185	29.1313	28.3499
26.0716	26.9261	28.7734	29.917
27.7657	26.9982	27.1248	28.5562
28.2742	28.2742	27.8885	29.0586
26.0716	26.9159	27.0904	28.2558
27.8659	26.7491	27.7989	28.1823
28.1453	26.8395	27.5306	28.9634
25.8225	27.2983	27.8821	28.1673
25.9513	27.2519	26.6363	28.1152
27.6723	26.3876	27.6458	28.1795
26.1032	26.5125	27.1399	27.8274

## Sheet: Figure 3d
Figure 3d
C60-15/SnOx-Rev.		C60-15/SnOx-For.		C60-5/Sb2O3-Rev.		C60-5/Sb2O3-For.
Volt (V)	J (mA/cm^2)	Volt (V)	J (mA/cm^2)	Volt (V)	J (mA/cm^2)	Volt (V)	J (mA/cm^2)
2	-22.5626	0	19.2572	2	-16.4604	0	20.2466
1.98	-16.7855	0.02	19.2472	1.98	-12.5473	0.02	20.2699
1.96	-12.3567	0.04	19.2254	1.96	-9.2184	0.04	20.2722
1.94	-7.89567	0.06	19.2196	1.94	-5.89582	0.06	20.283
1.92	-3.97486	0.08	19.2136	1.92	-2.84768	0.08	20.2748
1.9	-0.49035	0.1	19.2163	1.9	-0.03308	0.1	20.2556
1.88	2.58056	0.12	19.2265	1.88	2.55241	0.12	20.247
1.86	5.22362	0.14	19.2166	1.86	4.90973	0.14	20.2484
1.84	7.50928	0.16	19.205	1.84	7.02031	0.16	20.2218
1.82	9.48258	0.18	19.1914	1.82	8.94411	0.18	20.2135
1.8	11.1249	0.2	19.1813	1.8	10.6544	0.2	20.205
1.78	12.4969	0.22	19.17	1.78	12.1569	0.22	20.1977
1.76	13.6387	0.24	19.1639	1.76	13.4768	0.24	20.188
1.74	14.6521	0.26	19.1639	1.74	14.6669	0.26	20.2012
1.72	15.4589	0.28	19.1658	1.72	15.6793	0.28	20.196
1.7	16.1027	0.3	19.1519	1.7	16.5155	0.3	20.1877
1.68	16.6243	0.32	19.1462	1.68	17.2041	0.32	20.1774
1.66	17.0517	0.34	19.1368	1.66	17.7752	0.34	20.1736
1.64	17.3886	0.36	19.1279	1.64	18.2476	0.36	20.1654
1.62	17.6498	0.38	19.118	1.62	18.623	0.38	20.1716
1.6	17.8697	0.4	19.1136	1.6	18.9266	0.4	20.1762
1.58	18.0457	0.42	19.1076	1.58	19.16	0.42	20.1749
1.56	18.1773	0.44	19.106	1.56	19.3428	0.44	20.1623
1.54	18.2914	0.46	19.0974	1.54	19.478	0.46	20.148
1.52	18.3957	0.48	19.0928	1.52	19.5783	0.48	20.1246
1.5	18.4772	0.5	19.0944	1.5	19.6536	0.5	20.121
1.48	18.541	0.52	19.0892	1.48	19.7311	0.52	20.1143
1.46	18.5915	0.54	19.0877	1.46	19.7748	0.54	20.1057
1.44	18.637	0.56	19.0858	1.44	19.8121	0.56	20.0926
1.42	18.6734	0.58	19.0782	1.42	19.8344	0.58	20.0914
1.4	18.6985	0.6	19.07	1.4	19.8609	0.6	20.0895
1.38	18.7138	0.62	19.0592	1.38	19.8843	0.62	20.0867
1.36	18.731	0.64	19.0452	1.36	19.9022	0.64	20.0818
1.34	18.746	0.66	19.0406	1.34	19.8969	0.66	20.0869
1.32	18.7647	0.68	19.0365	1.32	19.9022	0.68	20.0903
1.3	18.7907	0.7	19.0324	1.3	19.9128	0.7	20.0772
1.28	18.8159	0.72	19.0253	1.28	19.9259	0.72	20.0738
1.26	18.8359	0.74	19.0137	1.26	19.9407	0.74	20.07
1.24	18.8504	0.76	18.9933	1.24	19.9624	0.76	20.0694
1.22	18.8575	0.78	18.9829	1.22	19.9735	0.78	20.0663
1.2	18.8536	0.8	18.9769	1.2	19.9831	0.8	20.0598
1.18	18.8642	0.82	18.9703	1.18	19.9867	0.82	20.0459
1.16	18.8695	0.84	18.9633	1.16	19.9896	0.84	20.0357
1.14	18.8762	0.86	18.9584	1.14	20.0048	0.86	20.0237
1.12	18.8945	0.88	18.946	1.12	20.0146	0.88	20.0123
1.1	18.9186	0.9	18.9239	1.1	20.0156	0.9	20.0113
1.08	18.928	0.92	18.8968	1.08	20.0084	0.92	20.0007
1.06	18.9407	0.94	18.8821	1.06	20.011	0.94	19.9927
1.04	18.9521	0.96	18.8593	1.04	20.0221	0.96	19.9755
1.02	18.9475	0.98	18.8428	1.02	20.0376	0.98	19.9653
1	18.9467	1	18.834	1	20.0388	1	19.9469
0.98	18.9597	1.02	18.83	0.98	20.0572	1.02	19.9405
0.96	18.9746	1.04	18.8209	0.96	20.0618	1.04	19.9419
0.94	18.9895	1.06	18.8178	0.94	20.0585	1.06	19.9172
0.92	19.0077	1.08	18.803	0.92	20.064	1.08	19.8845
0.9	19.0124	1.1	18.7914	0.9	20.0738	1.1	19.8621
0.88	19.0115	1.12	18.782	0.88	20.082	1.12	19.8374
0.86	19.0092	1.14	18.7672	0.86	20.0953	1.14	19.8076
0.84	19.0047	1.16	18.7516	0.84	20.0971	1.16	19.8036
0.82	19.0019	1.18	18.7354	0.82	20.0775	1.18	19.7944
0.8	19.015	1.2	18.707	0.8	20.093	1.2	19.7927
0.78	19.0248	1.22	18.6775	0.78	20.0971	1.22	19.7886
0.76	19.0381	1.24	18.6532	0.76	20.1047	1.24	19.7871
0.74	19.051	1.26	18.6301	0.74	20.1191	1.26	19.7812
0.72	19.065	1.28	18.6063	0.72	20.1349	1.28	19.7742
0.7	19.0728	1.3	18.5833	0.7	20.1366	1.3	19.7498
0.68	19.0748	1.32	18.563	0.68	20.1398	1.32	19.724
0.66	19.0721	1.34	18.5324	0.66	20.1441	1.34	19.6941
0.64	19.069	1.36	18.4894	0.64	20.131	1.36	19.6622
0.62	19.0678	1.38	18.4436	0.62	20.1423	1.38	19.6299
0.6	19.0793	1.4	18.4045	0.6	20.1449	1.4	19.597
0.58	19.0948	1.42	18.355	0.58	20.155	1.42	19.5569
0.56	19.1095	1.44	18.2949	0.56	20.1587	1.44	19.4983
0.54	19.1229	1.46	18.2314	0.54	20.176	1.46	19.424
0.52	19.1356	1.48	18.1537	0.52	20.1823	1.48	19.3398
0.5	19.1323	1.5	18.0544	0.5	20.1893	1.5	19.2247
0.48	19.1157	1.52	17.9249	0.48	20.1878	1.52	19.0763
0.46	19.1097	1.54	17.7806	0.46	20.188	1.54	18.8837
0.44	19.1139	1.56	17.6001	0.44	20.1977	1.56	18.6324
0.42	19.1209	1.58	17.3788	0.42	20.2052	1.58	18.3227
0.4	19.1275	1.6	17.0946	0.4	20.2131	1.6	17.9429
0.38	19.1497	1.62	16.7417	0.38	20.2271	1.62	17.4773
0.36	19.1639	1.64	16.3089	0.36	20.2389	1.64	16.9235
0.34	19.1701	1.66	15.7822	0.34	20.2461	1.66	16.2813
0.32	19.1707	1.68	15.145	0.32	20.2506	1.68	15.5159
0.3	19.1779	1.7	14.3952	0.3	20.2492	1.7	14.6391
0.28	19.1847	1.72	13.5269	0.28	20.2417	1.72	13.6474
0.26	19.1889	1.74	12.5174	0.26	20.2476	1.74	12.5858
0.24	19.1897	1.76	11.4723	0.24	20.2441	1.76	11.3562
0.22	19.1905	1.78	10.2027	0.22	20.2467	1.78	9.96516
0.2	19.1912	1.8	8.72268	0.2	20.2529	1.8	8.40218
0.18	19.1865	1.82	7.0174	0.18	20.262	1.82	6.66311
0.16	19.1831	1.84	5.25201	0.16	20.2572	1.84	4.74377
0.14	19.1846	1.86	3.02507	0.14	20.2501	1.86	2.71922
0.12	19.1875	1.88	0.52036	0.12	20.2365	1.88	0.48245
0.1	19.1801	1.9	-2.32077	0.1	20.2334	1.9	-1.96304
0.08	19.1886	1.92	-5.42805	0.08	20.2307	1.92	-4.60713
0.06	19.1928	1.94	-9.17414	0.06	20.2374	1.94	-7.45957
0.04	19.199	1.96	-13.2865	0.04	20.248	1.96	-10.5793
0.02	19.197	1.98	-17.3253	0.02	20.2869	1.98	-13.5426
0	19.2201	2	-22.3908	0	20.2626	2	-17.1094

[truncated: 30 more sheets: Figure 3f, Figure 3e, Figure 3g, Figure 3h, Figure 4d, Figure S6, Figure S7, Figure S8, Figure S9, Figure S12, Figure S17, Figure S18, Figure S19, Figure S20, Figure S21, Figure S23, Figure S24, Figure S26, Figure S28, Figure S29 …]
